# Supplementary material for: Evaluating the synergy: anxiety prevalence and alcohol consumption patterns in high-income countries using Granger causality analysis
Source: BMC Public Health. 2025 Jan 20;25:220. doi: 10.1186/s12889-025-21402-6 (PMC11744946; doi:10.1186/s12889-025-21402-6)
Supplement: Supplementary file 1 — Additional file 1. S1 Appendix. Data file [file 12889_2025_21402_MOESM1_ESM.xlsx]

## Sheet: Anxiety Prevalance of High Inco
S1 Appendix. Data file.
Country	Year	Wine	Beer	Spirit	Anxiety	Continet	Income Categories
Andorra	1990	9.0306	3.2406	3.7029	5788.39	Europe	High income
Andorra	1991	8.9029	3.2486	3.6536	6071.59	Europe	High income
Andorra	1992	8.752	3.2532	3.6023	6165.26	Europe	High income
Andorra	1993	8.5779	3.2544	3.549	6286.23	Europe	High income
Andorra	1994	8.3806	3.2522	3.4937	6043.53	Europe	High income
Andorra	1995	8.1601	3.2466	3.4364	5813.1	Europe	High income
Andorra	1996	7.9164	3.2682	3.3852	5753.83	Europe	High income
Andorra	1997	7.6495	3.2252	3.3194	5769.53	Europe	High income
Andorra	1998	7.3579	3.2094	3.2534	5769.58	Europe	High income
Andorra	1999	7.0461	3.1902	3.1872	5722.12	Europe	High income
Andorra	2000	6.5249	3.0442	2.9933	5664.29	Europe	High income
Andorra	2001	6.4021	3.1269	3.3446	5552.69	Europe	High income
Andorra	2002	6.2624	3.0325	2.6639	5400.18	Europe	High income
Andorra	2003	5.9848	3.1931	2.8989	5566.15	Europe	High income
Andorra	2004	5.9043	3.1613	3.0176	5692.01	Europe	High income
Andorra	2005	5.6445	3.2261	2.8004	5625.9	Europe	High income
Andorra	2006	5.5743	3.341	2.8752	5773.86	Europe	High income
Andorra	2007	5.1929	3.3114	2.8791	6058.55	Europe	High income
Andorra	2008	4.9147	3.1513	2.7397	6314.99	Europe	High income
Andorra	2009	4.8659	3.1982	2.6429	6478.16	Europe	High income
Andorra	2010	4.71	3.13	2.59	6706.55	Europe	High income
Andorra	2011	4.73	3.1	2.52	6363.78	Europe	High income
Andorra	2012	4.73	3.14	2.36	6178.64	Europe	High income
Andorra	2013	4.61	2.96	2.34	6151.15	Europe	High income
Andorra	2014	4.13	3.28	2.32	6212.66	Europe	High income
Andorra	2015	5.4	3.16	2.36	6292.67	Europe	High income
Andorra	2016	5.38	3.26	2.44	6267.66	Europe	High income
Andorra	2017	5.33	3.4	2.35	6307.12	Europe	High income
Andorra	2018	4.81	3.5	2.33	6354.45	Europe	High income
Andorra	2019	4.98	3.59	2.32	6374.98	Europe	High income
Antigua and Barbuda	1990	1	2.04	2.1	4003.41	North America	High income
Antigua and Barbuda	1991	1.08	1.92	1.42	4040.66	North America	High income
Antigua and Barbuda	1992	1.12	1.99	1.39	4052.51	North America	High income
Antigua and Barbuda	1993	1.09	1.94	1.27	4072.95	North America	High income
Antigua and Barbuda	1994	0.93	0.94	2.9	4101.89	North America	High income
Antigua and Barbuda	1995	0.51	0.97	3.6	4140.78	North America	High income
Antigua and Barbuda	1996	0.52	0.94	3.98	4186.66	North America	High income
Antigua and Barbuda	1997	0.68	0.79	3.98	4238.2	North America	High income
Antigua and Barbuda	1998	0.64	0.64	4.07	4296.79	North America	High income
Antigua and Barbuda	1999	0.78	0.69	4.18	4362.55	North America	High income
Antigua and Barbuda	2000	1.2313	1.7823	3.8436	4419.87	North America	High income
Antigua and Barbuda	2001	1.2607	1.7468	3.8449	4470.86	North America	High income
Antigua and Barbuda	2002	1.3274	1.634	3.7118	4517.2	North America	High income
Antigua and Barbuda	2003	1.489	1.729	3.6942	4557.27	North America	High income
Antigua and Barbuda	2004	1.3992	1.8243	3.2209	4587.42	North America	High income
Antigua and Barbuda	2005	1.5881	2.239	3.3144	4606.97	North America	High income
Antigua and Barbuda	2006	1.6157	2.4416	3.3467	4616.3	North America	High income
Antigua and Barbuda	2007	1.7574	2.7268	3.3321	4617.54	North America	High income
Antigua and Barbuda	2008	2.0041	2.7705	3.3396	4608.07	North America	High income
Antigua and Barbuda	2009	1.6394	2.7126	3.0364	4590.4	North America	High income
Antigua and Barbuda	2010	1	2.78	3.13	4574.73	North America	High income
Antigua and Barbuda	2011	1.08	2.74	3.15	4564.89	North America	High income
Antigua and Barbuda	2012	1.86	2.68	3.41	4563.91	North America	High income
Antigua and Barbuda	2013	2.88	2.63	3.66	4570	North America	High income
Antigua and Barbuda	2014	3.29	2.59	3.52	4575.81	North America	High income
Antigua and Barbuda	2015	2.44	2.68	3.69	4575.47	North America	High income
Antigua and Barbuda	2016	3.1	2.77	3.63	4568.59	North America	High income
Antigua and Barbuda	2017	3.8	2.85	3.83	4562.56	North America	High income
Antigua and Barbuda	2018	3.6	2.97	4.29	4561.13	North America	High income
Antigua and Barbuda	2019	3.95	2.97	4.55	4563.27	North America	High income
Australia	1990	2.75	7.08	1.18	5967.37	Oceania	High income
Australia	1991	2.87	6.65	1.12	5874.04	Oceania	High income
Australia	1992	2.8	6.35	1.17	5791.33	Oceania	High income
Australia	1993	2.67	5.48	1.48	5721.13	Oceania	High income
Australia	1994	2.7	5.46	1.73	5658.05	Oceania	High income
Australia	1995	2.66	5.39	1.63	5603.02	Oceania	High income
Australia	1996	2.74	5.32	1.7	5546.1	Oceania	High income
Australia	1997	2.86	5.24	1.81	5484.62	Oceania	High income
Australia	1998	2.87	5.15	1.77	5430.94	Oceania	High income
Australia	1999	2.94	5.06	1.88	5391.9	Oceania	High income
Australia	2000	2.95	5.07	2.07	5377	Oceania	High income
Australia	2001	2.91	4.8	1.81	5418.9	Oceania	High income
Australia	2002	3.01	4.97	1.86	5519.96	Oceania	High income
Australia	2003	3	4.96	2.01	5644.35	Oceania	High income
Australia	2004	3.13	4.57	1.2	5750.45	Oceania	High income
Australia	2005	3.53	4.62	1.21	5795.44	Oceania	High income
Australia	2006	3.53	4.63	1.16	5789.5	Oceania	High income
Australia	2007	3.7	4.63	1.15	5769.28	Oceania	High income
Australia	2008	3.71	4.69	1.19	5738.76	Oceania	High income
Australia	2009	3.78	4.68	1.32	5710.65	Oceania	High income
Australia	2010	3.87	4.51	1.3	5694.66	Oceania	High income
Australia	2011	3.79	4.31	1.34	5673.9	Oceania	High income
Australia	2012	3.78	4.14	1.26	5637.24	Oceania	High income
Australia	2013	3.79	4.04	1.29	5600.97	Oceania	High income
Australia	2014	3.76	4.02	1.23	5580.31	Oceania	High income
Australia	2015	3.8	3.76	1.22	5577.58	Oceania	High income
Australia	2016	3.79	3.87	1.25	5713.4	Oceania	High income
Australia	2017	3.74	3.68	1.23	5842.53	Oceania	High income
Australia	2018	3.67	3.71	1.32	5830.53	Oceania	High income
Australia	2019	3.67	3.71	1.32	5800.04	Oceania	High income
Austria	1990	4.8	7.3	1.8	6134.39	Europe	High income
Austria	1991	4.7	7.3	2.1	6117.63	Europe	High income
Austria	1992	4.6	7.5	1.5	6088.09	Europe	High income
Austria	1993	4.5	7.2	1.8	6069.21	Europe	High income
Austria	1994	4.3	6.9	1.3	6070.44	Europe	High income
Austria	1995	4.5	6.9	2	6078.89	Europe	High income
Austria	1996	4.4	6.8	2.3	6083.08	Europe	High income
Austria	1997	4.2	6.7	2	6084.43	Europe	High income
Austria	1998	4.3	6.8	1.8	6086.96	Europe	High income
Austria	1999	4.2	6.8	1.8	6088.97	Europe	High income
Austria	2000	4.3283	6.8532	2.1642	6097.84	Europe	High income
Austria	2001	4.1968	6.595	1.5588	6114.11	Europe	High income
Austria	2002	3.9497	6.5828	1.5559	6134.18	Europe	High income
Austria	2003	4.0637	6.6931	1.5538	6158.86	Europe	High income
Austria	2004	3.8179	6.6813	1.6703	6175.81	Europe	High income
Austria	2005	4.0463	6.4264	1.6661	6180.39	Europe	High income
Austria	2006	4.3923	6.4104	1.7807	6189.53	Europe	High income
Austria	2007	4.3785	6.3902	1.7751	6207.35	Europe	High income
Austria	2008	3.8916	6.368	1.7689	6220.8	Europe	High income
Austria	2009	3.9968	6.1128	1.7633	6230.31	Europe	High income
Austria	2010	4.3	6.1	1.7	6235.43	Europe	High income
Austria	2011	4.1	6.1	1.7	6239.19	Europe	High income
Austria	2012	4.1	6.3	1.7	6250.06	Europe	High income
Austria	2013	3.9	6.1	2.1	6264.82	Europe	High income
Austria	2014	4.2	6.2	2	6275.82	Europe	High income
Austria	2015	3.6	6.1	1.9	6267.36	Europe	High income
Austria	2016	3.7	6.1	1.9	6270.9	Europe	High income
Austria	2017	3.6	6.1	1.9	6286.75	Europe	High income
Austria	2018	3.6	6.1	1.9	6297.23	Europe	High income
Austria	2019	3.7	6.3	1.9	6303.34	Europe	High income
Bahamas	1990	1.98	2.96	7.49	3978.72	North America	High income
Bahamas	1991	1.77	2.12	8.54	3973.6	North America	High income
Bahamas	1992	1.63	2.15	9.41	3963.73	North America	High income
Bahamas	1993	1.51	1.93	9.33	3952.85	North America	High income
Bahamas	1994	1.33	1.77	9.84	3950.94	North America	High income
Bahamas	1995	1.65	1.45	7.83	3956.38	North America	High income
Bahamas	1996	0.81	1.01	8.48	3969.25	North America	High income
Bahamas	1997	0.97	0.99	8.32	3988.61	North America	High income
Bahamas	1998	0.93	0.85	8	4011.6	North America	High income
Bahamas	1999	1.14	0.88	6.63	4036.76	North America	High income
Bahamas	2000	1.5219	4.0363	6.2943	4058.97	North America	High income
Bahamas	2001	1.5423	3.6904	6.0714	4080.22	North America	High income
Bahamas	2002	1.5239	3.6049	5.7376	4103.11	North America	High income
Bahamas	2003	1.4184	3.562	5.5327	4123.72	North America	High income
Bahamas	2004	1.2647	3.7269	4.5389	4139.35	North America	High income
Bahamas	2005	1.3175	3.8168	4.286	4151.63	North America	High income
Bahamas	2006	1.4227	3.7899	4.2013	4165.63	North America	High income
Bahamas	2007	1.5639	3.8427	4.1212	4181.97	North America	High income
Bahamas	2008	1.5497	3.6304	3.9711	4198.65	North America	High income
Bahamas	2009	1.4457	3.1532	3.6929	4210.14	North America	High income
Bahamas	2010	1.31	3.48	3.98	4216.17	North America	High income
Bahamas	2011	1.25	3.6	3.96	4228.27	North America	High income
Bahamas	2012	1.43	3.68	3.85	4251.28	North America	High income
Bahamas	2013	1.34	3.75	3.74	4282.27	North America	High income
Bahamas	2014	1.22	3.81	3.8	4311.08	North America	High income
Bahamas	2015	1.39	3.65	3.86	4330.2	North America	High income
Bahamas	2016	1.46	3.66	3.86	4345.86	North America	High income
Bahamas	2017	1.34	3.66	4.01	4361.36	North America	High income
Bahamas	2018	1.3	3.66	4.04	4377.83	North America	High income
Bahamas	2019	1.43	3.66	4.08	4396.1	North America	High income
Bahrain	1990	0.21	1.18	3.99	4834.09	Asia	High income
Bahrain	1991	0.1	1.5	3.69	4839.57	Asia	High income
Bahrain	1992	0.17	1.38	3.57	4817.31	Asia	High income
Bahrain	1993	0.16	1.4	3.44	4784.56	Asia	High income
Bahrain	1994	0.15	1.16	3.33	4747.34	Asia	High income
Bahrain	1995	0.12	1.37	3.22	4709.26	Asia	High income
Bahrain	1996	0.1	1.69	3.11	4676.16	Asia	High income
Bahrain	1997	0.24	2.26	3.63	4659.15	Asia	High income
Bahrain	1998	0.12	0.86	1.57	4652.9	Asia	High income
Bahrain	1999	0.15	1.1	1.7	4656.44	Asia	High income
Bahrain	2000	0.1219	0.5385	1.3003	4674.7	Asia	High income
Bahrain	2001	0.1212	0.5356	1.226	4726.93	Asia	High income
Bahrain	2002	0.1213	0.5365	1.2047	4892.88	Asia	High income
Bahrain	2003	0.0927	0.5257	1.4057	5098.68	Asia	High income
Bahrain	2004	0.1044	0.5295	1.3302	5204.61	Asia	High income
Bahrain	2005	0.1019	0.5271	1.2748	5211.06	Asia	High income
Bahrain	2006	0.1008	0.5068	1.3155	5188.75	Asia	High income
Bahrain	2007	0.1026	0.4868	1.23	5192.47	Asia	High income
Bahrain	2008	0.1094	0.4692	1.3921	5244.55	Asia	High income
Bahrain	2009	0.1124	0.4642	1.3578	5299.54	Asia	High income
Bahrain	2010	0.11	0.47	1.37	5437.13	Asia	High income
Bahrain	2011	0.09	0.34	1.22	5609.17	Asia	High income
Bahrain	2012	0.09	0.36	1.25	5678.12	Asia	High income
Bahrain	2013	0.09	0.37	1.17	5635.49	Asia	High income
Bahrain	2014	0.1	0.38	1.06	5529.07	Asia	High income
Bahrain	2015	0.11	0.39	1	5393.72	Asia	High income
Bahrain	2016	0.11	0.38	0.87	5234.07	Asia	High income
Bahrain	2017	0.1	0.38	0.74	5084.48	Asia	High income
Bahrain	2018	0.1	0.4	0.69	5027.55	Asia	High income
Bahrain	2019	0.11	0.4	0.66	5068.15	Asia	High income
Barbados	1990	0.36	3.06	3.93	4308.32	North America	High income
Barbados	1991	0.38	2.92	4.23	4304.32	North America	High income
Barbados	1992	0.34	2.23	4.47	4295.88	North America	High income
Barbados	1993	0.33	2.63	4.49	4288.87	North America	High income
Barbados	1994	0.43	2.76	4.14	4284.35	North America	High income
Barbados	1995	0.41	1.83	3.43	4285.4	North America	High income
Barbados	1996	0.4	1.83	3.56	4290.97	North America	High income
Barbados	1997	0.46	1.94	3.43	4301.88	North America	High income
Barbados	1998	0.25	1.96	3.25	4317.52	North America	High income
Barbados	1999	0.53	2.02	4.03	4336.42	North America	High income
Barbados	2000	0.511	2.7298	3.9907	4361.4	North America	High income
Barbados	2001	0.5406	2.8741	3.925	4387.6	North America	High income
Barbados	2002	0.5628	2.8913	4.0573	4411.43	North America	High income
Barbados	2003	0.5764	2.8872	3.9748	4439.1	North America	High income
Barbados	2004	0.5848	2.9755	3.7953	4470.53	North America	High income
Barbados	2005	0.5813	3.2226	3.8152	4507.05	North America	High income
Barbados	2006	0.6347	3.2902	3.9505	4549.32	North America	High income
Barbados	2007	0.6843	3.153	3.9708	4594.78	North America	High income
Barbados	2008	0.6957	3.4529	4.2356	4640.07	North America	High income
Barbados	2009	0.6227	3.1764	4.2831	4685.89	North America	High income
Barbados	2010	1.19	3.3	3.97	4733.23	North America	High income
Barbados	2011	1.08	3.33	4.07	4781.83	North America	High income
Barbados	2012	1.08	3.4	4.22	4833.69	North America	High income
Barbados	2013	1.19	3.41	4.27	4884.91	North America	High income
Barbados	2014	1.2	3.43	4.46	4932.59	North America	High income
Barbados	2015	1.52	3.38	4.6	4973.84	North America	High income
Barbados	2016	1.78	3.47	4.8	5007.18	North America	High income
Barbados	2017	1.51	3.55	4.8	5035.12	North America	High income
Barbados	2018	1.39	3.66	4.78	5058.96	North America	High income
Barbados	2019	1.36	3.66	4.75	5078.29	North America	High income
Belgium	1990	3.34	7.37	1.47	5249.75	Europe	High income
Belgium	1991	3.21	6.8	1.43	5244.72	Europe	High income
Belgium	1992	3.33	6.85	1.47	5236.73	Europe	High income
Belgium	1993	3.44	6.68	1.54	5228.21	Europe	High income
Belgium	1994	3.22	6.47	1.43	5220.09	Europe	High income
Belgium	1995	3.35	6.34	1.35	5212.68	Europe	High income
Belgium	1996	3.35	6.2	1.39	5196.09	Europe	High income
Belgium	1997	3.34	6.11	1.47	5164.67	Europe	High income
Belgium	1998	2.59	5.96	1.37	5128.06	Europe	High income
Belgium	1999	2.67	6.06	1.37	5096.79	Europe	High income
Belgium	2000	4.0495	6.1468	0.9997	5081.69	Europe	High income
Belgium	2001	3.9838	6.0727	0.9297	5081.18	Europe	High income
Belgium	2002	4.245	6.0749	0.9426	5084.66	Europe	High income
Belgium	2003	4.0452	6.125	1.0704	5089.59	Europe	High income
Belgium	2004	4.2421	5.9284	1.8319	5092.6	Europe	High income
Belgium	2005	4.2082	6.0507	1.9742	5093.04	Europe	High income
Belgium	2006	4.366	5.5958	0.9932	5106.2	Europe	High income
Belgium	2007	4.2661	5.2118	3.9661	5137.82	Europe	High income
Belgium	2008	3.8275	5.0374	1.5854	5176.79	Europe	High income
Belgium	2009	3.6629	4.9406	1.4473	5211.75	Europe	High income
Belgium	2010	3.72	5.03	1.48	5231.59	Europe	High income
Belgium	2011	3.71	4.89	1.49	5243.39	Europe	High income
Belgium	2012	3.72	4.78	1.54	5257.52	Europe	High income
Belgium	2013	3.87	4.6	1.42	5270.08	Europe	High income
Belgium	2014	3.97	4.72	1.47	5277.62	Europe	High income
Belgium	2015	3.97	4.6	1.47	5279.7	Europe	High income
Belgium	2016	3.47	4.46	1.15	5273.72	Europe	High income
Belgium	2017	3.42	4.42	1.13	5261.22	Europe	High income
Belgium	2018	3.41	4.4	1.1	5240.76	Europe	High income
Belgium	2019	3.41	4.35	1.09	5209.51	Europe	High income
Brunei	1990	0.1	2.42	0.38	2735.02	Asia	High income
Brunei	1991	0.1	2.42	0.38	2742.44	Asia	High income
Brunei	1992	0.1	2.42	0.38	2754.96	Asia	High income
Brunei	1993	0.02	0.42	0.34	2770.76	Asia	High income
Brunei	1994	0.02	0.34	0.04	2787.81	Asia	High income
Brunei	1995	0.02	0.22	0.49	2806.01	Asia	High income
Brunei	1996	0.03	0.19	0.48	2825.51	Asia	High income
Brunei	1997	0.02	0.18	0.02	2846.84	Asia	High income
Brunei	1998	0.02	0.12	0.01	2868.6	Asia	High income
Brunei	1999	0.04	0.18	0.27	2889.4	Asia	High income
Brunei	2000	0.0138	0.19	0.15	2907.43	Asia	High income
Brunei	2001	0.0138	0.2	0.23	2922.3	Asia	High income
Brunei	2002	0.0012	0.09	0.03	2935.22	Asia	High income
Brunei	2003	0.002	0.09	0.02	2946.48	Asia	High income
Brunei	2004	0.0016	0.08	0.01	2956.68	Asia	High income
Brunei	2005	0.0014	0.0886	0.0476	2966.5	Asia	High income
Brunei	2006	0.0014	0.497	0.1133	2974.67	Asia	High income
Brunei	2007	0.001	0.7681	0.06	2979.72	Asia	High income
Brunei	2008	0.0016	0.5986	0.0475	2983.26	Asia	High income
Brunei	2009	0.0012	0.1879	0.0481	2986.51	Asia	High income
Brunei	2010	0.01	0.19	0.05	2990.93	Asia	High income
Brunei	2011	0.03	0.84	0.03	2997.4	Asia	High income
Brunei	2012	0.04	0.87	0.05	3004.65	Asia	High income
Brunei	2013	0.02	0.67	0.05	3010.66	Asia	High income
Brunei	2014	0.01	0.66	0.05	3015.82	Asia	High income
Brunei	2015	0.01	0.66	0.05	3020.29	Asia	High income
Brunei	2016	0.02	0.66	0.05	3020.18	Asia	High income
Brunei	2017	0.03	0.66	0.05	3020.06	Asia	High income
Brunei	2018	0.04	0.66	0.05	3023.6	Asia	High income
Brunei	2019	0.04	0.66	0.05	3029.05	Asia	High income
Canada	1990	1.21	4.71	2.74	4724.17	North America	High income
Canada	1991	1.14	4.58	2.55	4739.2	North America	High income
Canada	1992	1.11	4.43	2.36	4751.32	North America	High income
Canada	1993	1.12	4.38	2	4759.69	North America	High income
Canada	1994	1.1	4.4	2	4765.58	North America	High income
Canada	1995	1.11	4.34	1.9	4769.13	North America	High income
Canada	1996	1.14	4.33	1.9	4653.6	North America	High income
Canada	1997	1.18	4.24	1.9	4376.6	North America	High income
Canada	1998	1.2	4.2	1.9	4049.64	North America	High income
Canada	1999	1.2	4.3	2	3778.7	North America	High income
Canada	2000	1.3	4.3	2	3666.34	North America	High income
Canada	2001	1.3	4.3	2	3667.08	North America	High income
Canada	2002	1.4	4.3	2	3670.03	North America	High income
Canada	2003	1.4	4.3	2	3678.09	North America	High income
Canada	2004	1.5	4.3	2	3689.59	North America	High income
Canada	2005	1.6	4.2	2	3702.47	North America	High income
Canada	2006	1.7	4.2	2.1	3807.27	North America	High income
Canada	2007	1.8	4.2	2.1	4037.29	North America	High income
Canada	2008	1.8	4.2	2.1	4306.72	North America	High income
Canada	2009	1.9	4.2	2.1	4533.56	North America	High income
Canada	2010	1.9	4.2	2.1	4639.71	North America	High income
Canada	2011	1.9	4	2.1	4656.55	North America	High income
Canada	2012	2	4	2.1	4665.99	North America	High income
Canada	2013	2	3.9	2.1	4669.64	North America	High income
Canada	2014	2	3.8	2	4673.14	North America	High income
Canada	2015	2	3.7	2	4674.58	North America	High income
Canada	2016	2.1	3.7	2.1	4670.62	North America	High income
Canada	2017	2.1	3.6	2.1	4652.83	North America	High income
Canada	2018	2.1	3.6	2.1	4612.55	North America	High income
Canada	2019	2	3.5	2.1	4557.88	North America	High income
Chile	1990	4.37	1.65	2.59	5332.77	South America	High income
Chile	1991	3.8	1.6	2.59	5332.65	South America	High income
Chile	1992	3.52	1.71	2.59	5333.01	South America	High income
Chile	1993	3.19	1.89	2.59	5335.74	South America	High income
Chile	1994	3.34	1.8	2.59	5341.19	South America	High income
Chile	1995	3.38	2.37	2.59	5350.41	South America	High income
Chile	1996	2.45	2.39	2.59	5363.57	South America	High income
Chile	1997	2.02	1.96	2.59	5379.85	South America	High income
Chile	1998	2.78	1.88	2.59	5400.14	South America	High income
Chile	1999	2.81	2.21	2.59	5424.92	South America	High income
Chile	2000	2.4489	1.7975	1.9776	5452.12	South America	High income
Chile	2001	2.3798	1.7888	1.9148	5502.37	South America	High income
Chile	2002	2.3826	1.7633	1.9002	5582.48	South America	High income
Chile	2003	2.5972	1.8087	1.9495	5671.22	South America	High income
Chile	2004	2.5441	1.8333	1.9148	5747.97	South America	High income
Chile	2005	2.59	2.01	2.97	5789.84	South America	High income
Chile	2006	2.22	2.26	2.85	5803.35	South America	High income
Chile	2007	2.83	2.34	2.22	5810.39	South America	High income
Chile	2008	2.17	2.43	2.71	5810.88	South America	High income
Chile	2009	2.85	2.32	2.5	5805.9	South America	High income
Chile	2010	3.1	2.35	2.1	5799.3	South America	High income
Chile	2011	2.51	2.51	2	5784.41	South America	High income
Chile	2012	2.65	2.55	3.15	5758.44	South America	High income
Chile	2013	2.37	2.67	2.19	5727.83	South America	High income
Chile	2014	2.85	2.79	2.28	5696.5	South America	High income
Chile	2015	2.61	2.85	2.43	5678.22	South America	High income
Chile	2016	2.61	2.69	2.43	5668.46	South America	High income
Chile	2017	2.61	2.73	2.43	5646.27	South America	High income
Chile	2018	2.61	2.76	2.43	5603.61	South America	High income
Chile	2019	2.61	2.76	2.43	5555.32	South America	High income
Croatia	1990	7.6	3.9	4.4	3861.25	Europe	High income
Croatia	1991	6.13	3.17	4.39	3880.71	Europe	High income
Croatia	1992	6.3	3.49	1.68	3907.99	Europe	High income
Croatia	1993	6	3.29	1.97	3899.85	Europe	High income
Croatia	1994	5.3	4.09	2.22	3862.78	Europe	High income
Croatia	1995	4.95	4.15	1.81	3854.19	Europe	High income
Croatia	1996	5.4	4.1	1.6	3873.47	Europe	High income
Croatia	1997	6.81	4.42	1.98	3892.52	Europe	High income
Croatia	1998	6.78	4.38	2.68	3915.53	Europe	High income
Croatia	1999	6.57	4.56	1.02	3941.17	Europe	High income
Croatia	2000	5.9327	5.1474	1.8102	3968.68	Europe	High income
Croatia	2001	6.2307	5.2611	1.844	3984.81	Europe	High income
Croatia	2002	6.6788	5.0352	1.8125	3988.29	Europe	High income
Croatia	2003	5.7095	5.1377	1.7882	3991.22	Europe	High income
Croatia	2004	5.3624	4.9393	1.7703	3992.8	Europe	High income
Croatia	2005	4.2479	4.8518	1.2682	3993.35	Europe	High income
Croatia	2006	4.3662	4.979	1.2689	3995.19	Europe	High income
Croatia	2007	4.62	5.1211	1.2381	3999.55	Europe	High income
Croatia	2008	4.7097	5.0152	1.243	4003.65	Europe	High income
Croatia	2009	4.7475	4.7445	1.2327	4008.04	Europe	High income
Croatia	2010	5.02	4.48	1.21	4015.31	Europe	High income
Croatia	2011	5.05	4.73	1.23	4028.73	Europe	High income
Croatia	2012	4.78	4.55	1.25	4049.69	Europe	High income
Croatia	2013	4.51	4.61	1.28	4075.54	Europe	High income
Croatia	2014	3.94	4.25	1.32	4102.6	Europe	High income
Croatia	2015	3.76	4.55	1.33	4128.85	Europe	High income
Croatia	2016	4.03	4.62	1.34	4154.46	Europe	High income
Croatia	2017	3.7	4.65	1.35	4179.5	Europe	High income
Croatia	2018	3.52	4.75	1.36	4206.55	Europe	High income
Croatia	2019	3.52	4.75	1.37	4235.2	Europe	High income
Cyprus	1990	2.15	3.8	3.51	6378.43	Europe	High income
Cyprus	1991	1.89	3.61	3.66	6423.49	Europe	High income
Cyprus	1992	2.26	4.03	4.09	6464.55	Europe	High income
Cyprus	1993	2.08	3.65	3.68	6471.73	Europe	High income
Cyprus	1994	2.21	3.8	3.52	6456.97	Europe	High income
Cyprus	1995	2.28	3.57	3.62	6446.63	Europe	High income
Cyprus	1996	2.14	3.3	3.04	6443.17	Europe	High income
Cyprus	1997	2.05	3.28	3	6448.42	Europe	High income
Cyprus	1998	2.03	3.44	3.21	6459.29	Europe	High income
Cyprus	1999	2.32	3.57	3.04	6475.23	Europe	High income
Cyprus	2000	2.5206	3.692	3.3505	6497	Europe	High income
Cyprus	2001	2.4746	3.7145	3.9706	6528.66	Europe	High income
Cyprus	2002	2.7036	3.5005	5.4735	6569.12	Europe	High income
Cyprus	2003	2.5046	3.5608	4.5538	6612.25	Europe	High income
Cyprus	2004	2.6399	3.6016	6.7883	6656.9	Europe	High income
Cyprus	2005	2.7899	3.6249	4.9998	6698.78	Europe	High income
Cyprus	2006	2.9245	3.581	4.9737	6738.86	Europe	High income
Cyprus	2007	2.9235	3.71	4.9467	6779.47	Europe	High income
Cyprus	2008	2.9668	3.8991	5.166	6819.01	Europe	High income
Cyprus	2009	2.5987	3.6888	4.5269	6856.48	Europe	High income
Cyprus	2010	2.67	3.79	4.87	6889.39	Europe	High income
Cyprus	2011	2.56	3.54	4.61	6940.24	Europe	High income
Cyprus	2012	2.61	3.49	4.48	7012.72	Europe	High income
Cyprus	2013	2.49	3.32	3.26	7086.63	Europe	High income
Cyprus	2014	2.79	3.22	3.62	7155.07	Europe	High income
Cyprus	2015	2.72	2.85	4.02	7210.9	Europe	High income
Cyprus	2016	2.72	2.85	4.02	7231.47	Europe	High income
Cyprus	2017	2.72	2.85	4.02	7244.19	Europe	High income
Cyprus	2018	2.72	2.85	4.02	7278.51	Europe	High income
Cyprus	2019	2.72	2.85	4.02	7318.93	Europe	High income
Czechia	1990	2.11	6.68	4.03	3446.92	Europe	High income
Czechia	1991	2.12	7.45	4.16	3460.24	Europe	High income
Czechia	1992	2.13	8.22	4.03	3471.8	Europe	High income
Czechia	1993	2.16	7.67	3.89	3483.49	Europe	High income
Czechia	1994	2.15	7.76	3.91	3496.22	Europe	High income
Czechia	1995	2.14	7.72	3.89	3510.72	Europe	High income
Czechia	1996	2.18	7.69	3.91	3526.44	Europe	High income
Czechia	1997	2.18	7.84	4.03	3542.06	Europe	High income
Czechia	1998	2.18	7.78	3.96	3557.43	Europe	High income
Czechia	1999	2.18	7.68	3.99	3572.51	Europe	High income
Czechia	2000	2.3057	7.633	3.9621	3587.41	Europe	High income
Czechia	2001	2.3059	7.4442	3.8906	3599.46	Europe	High income
Czechia	2002	2.2959	7.5536	3.9209	3607.27	Europe	High income
Czechia	2003	2.3023	7.6132	3.9549	3613.84	Europe	High income
Czechia	2004	2.3232	7.5329	3.567	3617.78	Europe	High income
Czechia	2005	2.358	7.6495	3.6493	3618.6	Europe	High income
Czechia	2006	2.4109	7.4336	3.7378	3617.85	Europe	High income
Czechia	2007	2.5883	7.4199	3.8242	3614.69	Europe	High income
Czechia	2008	2.5839	7.2907	3.7711	3608.14	Europe	High income
Czechia	2009	2.6094	7.0096	3.8141	3599.18	Europe	High income
Czechia	2010	2.71	6.72	3.26	3588.6	Europe	High income
Czechia	2011	2.71	6.64	3.21	3580.48	Europe	High income
Czechia	2012	2.77	6.93	3.12	3576.94	Europe	High income
Czechia	2013	2.63	6.87	3.04	3576.49	Europe	High income
Czechia	2014	2.74	6.88	3.13	3576.24	Europe	High income
Czechia	2015	2.66	6.87	3.23	3574.6	Europe	High income
Czechia	2016	2.76	6.88	3.28	3563.44	Europe	High income
Czechia	2017	2.73	6.77	3.24	3554.08	Europe	High income
Czechia	2018	2.73	6.77	3.24	3560.21	Europe	High income
Czechia	2019	2.73	6.77	3.24	3575.21	Europe	High income
Denmark	1990	2.82	7.45	1.58	5098.31	Europe	High income
Denmark	1991	2.92	7.25	1.59	5094.08	Europe	High income
Denmark	1992	3.22	7.29	1.43	5083.1	Europe	High income
Denmark	1993	3.34	7.25	1.3	5070.63	Europe	High income
Denmark	1994	3.48	7.34	1.32	5056.83	Europe	High income
Denmark	1995	3.68	7.27	1.21	5042.61	Europe	High income
Denmark	1996	3.78	7.14	1.35	5029.55	Europe	High income
Denmark	1997	3.93	6.92	1.35	5015.91	Europe	High income
Denmark	1998	3.91	6.41	1.37	5003.35	Europe	High income
Denmark	1999	4.01	6.24	1.37	4992.95	Europe	High income
Denmark	2000	4.5213	5.7483	1.4063	4986.29	Europe	High income
Denmark	2001	4.591	5.5609	1.388	4982.43	Europe	High income
Denmark	2002	4.4261	5.4747	1.4192	4980.68	Europe	High income
Denmark	2003	4.4662	5.4698	1.5977	4981.36	Europe	High income
Denmark	2004	4.315	5.1012	1.8473	4981.77	Europe	High income
Denmark	2005	4.4364	5.0489	1.7786	4984.17	Europe	High income
Denmark	2006	4.3408	4.9181	1.6917	4986.79	Europe	High income
Denmark	2007	4.4137	4.7639	1.7417	4989.19	Europe	High income
Denmark	2008	4.4702	4.5121	1.6589	4993.28	Europe	High income
Denmark	2009	4.3819	4.1285	1.517	4998.94	Europe	High income
Denmark	2010	4.92	3.86	1.44	5007.09	Europe	High income
Denmark	2011	5.04	3.81	1.51	5022.31	Europe	High income
Denmark	2012	4.09	3.55	1.51	5045.96	Europe	High income
Denmark	2013	4.31	3.48	1.57	5073.57	Europe	High income
Denmark	2014	4.31	3.57	1.59	5100.56	Europe	High income
Denmark	2015	4.26	3.45	1.65	5119.54	Europe	High income
Denmark	2016	4.25	3.56	1.62	5125.75	Europe	High income
Denmark	2017	4.15	3.44	1.64	5124.88	Europe	High income
Denmark	2018	4.22	3.45	1.65	5120.04	Europe	High income
Denmark	2019	4.08	3.42	1.66	5109.49	Europe	High income
Estonia	1990	0.1079	3.15	6.69	3607.24	Europe	High income
Estonia	1991	0.2037	1.67	7.46	3606.24	Europe	High income
Estonia	1992	0.28	1.86	5.67	3633.31	Europe	High income
Estonia	1993	0.33	1.85	5.88	3668.13	Europe	High income
Estonia	1994	0.32	2.18	5.65	3678.99	Europe	High income
Estonia	1995	0.58	2.29	5.37	3682.26	Europe	High income
Estonia	1996	0.83	2.24	4.83	3690.4	Europe	High income
Estonia	1997	0.98	2.72	4.5	3704.7	Europe	High income
Estonia	1998	1.11	3.18	3.49	3725.61	Europe	High income
Estonia	1999	0.97	3.93	3.36	3750.78	Europe	High income
Estonia	2000	1.0484	4.1934	3.2182	3778.06	Europe	High income
Estonia	2001	0.9801	4.622	3.9202	3801.73	Europe	High income
Estonia	2002	0.8	4.99	5.05	3814.92	Europe	High income
Estonia	2003	0.82	4.75	4.81	3821.14	Europe	High income
Estonia	2004	1.47	6.04	6.13	3822.34	Europe	High income
Estonia	2005	1.5	6.48	6.62	3821.68	Europe	High income
Estonia	2006	1.44	6.5	7.87	3821.9	Europe	High income
Estonia	2007	1.2593	5.8506	8.3605	3818.06	Europe	High income
Estonia	2008	1.5162	5.3742	7.6862	3808.94	Europe	High income
Estonia	2009	1.3846	5.0732	6.5177	3798.49	Europe	High income
Estonia	2010	1.65	5.87	5.64	3790.06	Europe	High income
Estonia	2011	1.85	5.98	6.55	3783.69	Europe	High income
Estonia	2012	2.01	6.19	6.75	3777.93	Europe	High income
Estonia	2013	2.18	6.38	7.09	3774.02	Europe	High income
Estonia	2014	2.18	6.14	6.77	3770.39	Europe	High income
Estonia	2015	2.25	6	6.47	3761.13	Europe	High income
Estonia	2016	2.35	5.69	5.97	3738.58	Europe	High income
Estonia	2017	2.17	4.93	4.64	3713.64	Europe	High income
Estonia	2018	1.9	3.61	4.32	3695.51	Europe	High income
Estonia	2019	1.92	4	4.6	3684.22	Europe	High income
Finland	1990	1.02	4.78	1.73	4365.54	Europe	High income
Finland	1991	1.15	4.82	1.52	4201.72	Europe	High income
Finland	1992	1.2	4.89	1.3	4050.62	Europe	High income
Finland	1993	1.21	4.71	1.14	3924.85	Europe	High income
Finland	1994	1.3	4.56	1.07	3830.47	Europe	High income
Finland	1995	1.42	4.48	1.2	3776.94	Europe	High income
Finland	1996	1.48	4.43	1.08	3744.85	Europe	High income
Finland	1997	1.65	4.51	1.11	3713.17	Europe	High income
Finland	1998	1.73	4.38	1.16	3687.19	Europe	High income
Finland	1999	1.91	4.34	1.1	3669.56	Europe	High income
Finland	2000	1.07	4.27	2.33	3664.48	Europe	High income
Finland	2001	1.19	4.37	2.32	3666.49	Europe	High income
Finland	2002	1.31	4.43	2.37	3671.22	Europe	High income
Finland	2003	1.43	4.37	2.38	3678.25	Europe	High income
Finland	2004	1.42	4.57	2.79	3686.03	Europe	High income
Finland	2005	1.47	4.59	2.82	3693.2	Europe	High income
Finland	2006	1.55	4.57	2.86	3743.73	Europe	High income
Finland	2007	1.82	4.7	1.87	3855.49	Europe	High income
Finland	2008	1.85	4.62	1.75	3986.63	Europe	High income
Finland	2009	1.85	4.54	1.62	4098.4	Europe	High income
Finland	2010	1.86	4.47	1.5	4149.53	Europe	High income
Finland	2011	1.89	4.61	1.44	4155.56	Europe	High income
Finland	2012	1.89	4.27	1.38	4160.11	Europe	High income
Finland	2013	1.84	4.28	1.3	4163.09	Europe	High income
Finland	2014	1.8	4.17	1.24	4165.35	Europe	High income
Finland	2015	1.75	4.13	1.18	4166.8	Europe	High income
Finland	2016	1.74	4.11	1.15	4152.5	Europe	High income
Finland	2017	1.75	4.04	1.14	4138.2	Europe	High income
Finland	2018	1.72	3.97	1.1	4142.33	Europe	High income
Finland	2019	1.59	3.76	1.96	4152.74	Europe	High income
France	1990	10.01	2.6	2.86	6708.49	Europe	High income
France	1991	9.21	2.53	2.85	6662.31	Europe	High income
France	1992	8.87	2.56	3.09	6624.48	Europe	High income
France	1993	8.71	2.44	2.83	6597.29	Europe	High income
France	1994	8.56	2.45	2.84	6581.48	Europe	High income
France	1995	8.61	2.43	2.82	6575.85	Europe	High income
France	1996	8.18	2.45	2.87	6620.76	Europe	High income
France	1997	8.02	2.29	2.75	6730.7	Europe	High income
France	1998	7.89	2.38	2.75	6864.49	Europe	High income
France	1999	7.8	2.39	2.71	6981.96	Europe	High income
France	2000	8.54	2.31	2.66	7042.21	Europe	High income
France	2001	8.62	2.36	2.76	7068.1	Europe	High income
France	2002	8.52	2.25	2.74	7105.85	Europe	High income
France	2003	8.17	2.29	2.65	7145.82	Europe	High income
France	2004	7.94	2.24	2.67	7176.55	Europe	High income
France	2005	7.65	2.31	2.62	7188.58	Europe	High income
France	2006	7.75	2.4	2.7	7137.94	Europe	High income
France	2007	7.6	2.33	2.72	7016.83	Europe	High income
France	2008	7.33	2.18	2.72	6871.13	Europe	High income
France	2009	7.41	2.25	2.7	6745.74	Europe	High income
France	2010	7.27	2.18	2.65	6685.92	Europe	High income
France	2011	7.41	2.1	2.64	6677.92	Europe	High income
France	2012	7.33	2.15	2.54	6678.51	Europe	High income
France	2013	7.13	1.8	2.5	6685.69	Europe	High income
France	2014	7.04	2.26	2.47	6694.91	Europe	High income
France	2015	7.09	2.16	2.42	6704.86	Europe	High income
France	2016	6.9	2.21	2.43	6712.55	Europe	High income
France	2017	6.79	2.3	2.41	6721.78	Europe	High income
France	2018	6.29	2.43	2.35	6738.77	Europe	High income
France	2019	6.44	2.52	2.3	6760.72	Europe	High income
Germany	1990	3.73	8.51	2.66	6355.06	Europe	High income
Germany	1991	3	8.09	2.83	6417.66	Europe	High income
Germany	1992	3.03	8.22	2.59	6480.06	Europe	High income
Germany	1993	3.07	7.48	2.95	6530.05	Europe	High income
Germany	1994	2.93	7.61	2.83	6561.49	Europe	High income
Germany	1995	3.01	7.52	2.82	6575.13	Europe	High income
Germany	1996	3.06	7.29	2.77	6569.16	Europe	High income
Germany	1997	3.09	7.24	2.67	6550.33	Europe	High income
Germany	1998	3.05	7.02	2.67	6527.2	Europe	High income
Germany	1999	3	7.57	2.37	6504.85	Europe	High income
Germany	2000	3.18	7.1612	2.5657	6491.98	Europe	High income
Germany	2001	3.21	6.71	2.54	6480.85	Europe	High income
Germany	2002	3.14	6.67	2.44	6466.57	Europe	High income
Germany	2003	3.14	6.43	2.35	6450.24	Europe	High income
Germany	2004	3.06	6.29	2.48	6432.11	Europe	High income
Germany	2005	3.1308	6.6228	2.2879	6421.55	Europe	High income
Germany	2006	3.1264	6.7337	2.2847	6456.52	Europe	High income
Germany	2007	3.242	6.4839	2.1613	6546.56	Europe	High income
Germany	2008	3.2369	6.3539	2.1579	6654.17	Europe	High income
Germany	2009	3.1108	6.3412	2.1536	6744.7	Europe	High income
Germany	2010	3.22	6.21	2.15	6780	Europe	High income
Germany	2011	3.24	6.01	2.08	6777.64	Europe	High income
Germany	2012	3.23	6.01	2.08	6788.48	Europe	High income
Germany	2013	3.12	5.88	2.08	6807.76	Europe	High income
Germany	2014	3.11	5.88	2.07	6829.55	Europe	High income
Germany	2015	3.11	5.88	2.07	6847.61	Europe	High income
Germany	2016	3.11	5.77	2.08	6856.5	Europe	High income
Germany	2017	3.12	5.66	2.08	6868.98	Europe	High income
Germany	2018	3.13	5.67	2.08	6879.68	Europe	High income
Germany	2019	3.02	5.57	1.97	6882.26	Europe	High income
Greece	1990	4.49	2.48	3.29	5925.57	Europe	High income
Greece	1991	4.39	2.46	3.26	5937.17	Europe	High income
Greece	1992	4.24	2.45	3.23	5963.89	Europe	High income
Greece	1993	4.71	2.55	3.34	5979.93	Europe	High income
Greece	1994	4.5	2.54	3.32	5987.39	Europe	High income
Greece	1995	4.56	2.4	3.07	5990.36	Europe	High income
Greece	1996	4.47	2.33	2.81	5991.67	Europe	High income
Greece	1997	4.56	2.32	2.57	5995.39	Europe	High income
Greece	1998	4.17	2.49	2.32	6003.49	Europe	High income
Greece	1999	4.57	2.54	2.31	6003.19	Europe	High income
Greece	2000	3.6947	2.3756	2.3528	6003.93	Europe	High income
Greece	2001	3.7876	2.3264	2.4568	6003.98	Europe	High income
Greece	2002	3.1586	2.3484	2.534	5986.71	Europe	High income
Greece	2003	3.925	2.2207	2.5875	5961.57	Europe	High income
Greece	2004	4.2068	2.1925	2.5279	5943.48	Europe	High income
Greece	2005	4.56	2.1807	2.2289	5940.27	Europe	High income
Greece	2006	4.0559	2.2285	2.2278	5948.71	Europe	High income
Greece	2007	4.1683	2.3421	2.221	5962.65	Europe	High income
Greece	2008	4.0299	2.3611	2.1784	5979.41	Europe	High income
Greece	2009	3.8082	2.225	2.1348	5994.44	Europe	High income
Greece	2010	4	2.31	1.9	6003.53	Europe	High income
Greece	2011	3.53	2.18	1.68	6003.8	Europe	High income
Greece	2012	3.8	2.18	1.54	5995.51	Europe	High income
Greece	2013	3.72	2.19	1.55	5986.31	Europe	High income
Greece	2014	3.29	2.15	1.54	5983.83	Europe	High income
Greece	2015	3.01	2.1	1.48	5985.17	Europe	High income
Greece	2016	2.96	2.15	1.47	5984.32	Europe	High income
Greece	2017	3	2.05	1.52	5983.05	Europe	High income
Greece	2018	2.75	2.13	1.48	5978.84	Europe	High income
Greece	2019	2.66	2.13	1.45	5962.01	Europe	High income
Hungary	1990	4.17	6.59	5.39	3762.75	Europe	High income
Hungary	1991	4.31	6.26	4.86	3769.67	Europe	High income
Hungary	1992	4.42	5.81	4.59	3776.08	Europe	High income
Hungary	1993	4.63	5.08	4.44	3783.25	Europe	High income
Hungary	1994	4.27	5.15	4.29	3791.38	Europe	High income
Hungary	1995	3.85	4.56	4.15	3800.05	Europe	High income
Hungary	1996	4.37	4.29	3.89	3810.88	Europe	High income
Hungary	1997	4.59	4.16	3.76	3822.59	Europe	High income
Hungary	1998	4.81	4.13	3.75	3833.88	Europe	High income
Hungary	1999	4.37	4.1	3.62	3846.14	Europe	High income
Hungary	2000	4.0826	4.3038	3.847	3858	Europe	High income
Hungary	2001	4.8565	4.2506	4.071	3869.4	Europe	High income
Hungary	2002	4.8843	4.3388	4.0583	3882.06	Europe	High income
Hungary	2003	4.5997	4.4699	4.1664	3893.48	Europe	High income
Hungary	2004	4.6581	4.3447	4.2734	3901.47	Europe	High income
Hungary	2005	4.5057	4.2968	4.1429	3907.21	Europe	High income
Hungary	2006	4.5435	4.3886	4.3176	3910.9	Europe	High income
Hungary	2007	3.8711	4.5946	4.0749	3914.94	Europe	High income
Hungary	2008	3.2667	4.2962	4.1842	3919.34	Europe	High income
Hungary	2009	3.1925	4.27	4.0583	3921.65	Europe	High income
Hungary	2010	3.16	3.9	3.64	3923.82	Europe	High income
Hungary	2011	3.51	4.05	3.81	3925.53	Europe	High income
Hungary	2012	3.19	4.08	3.86	3921.62	Europe	High income
Hungary	2013	3.2	3.78	3.74	3914.09	Europe	High income
Hungary	2014	2.93	3.9	4.09	3906.27	Europe	High income
Hungary	2015	3.4	3.92	3.62	3898.2	Europe	High income
Hungary	2016	3.61	3.93	3.74	3884.74	Europe	High income
Hungary	2017	3.33	3.96	3.5	3871.77	Europe	High income
Hungary	2018	3.33	3.96	3.5	3864.51	Europe	High income
Hungary	2019	3.33	3.96	3.5	3859.52	Europe	High income
Iceland	1990	0.76	1.73	2.75	5172.41	Europe	High income
Iceland	1991	0.8	1.58	2.76	5172.97	Europe	High income
Iceland	1992	0.79	1.45	2.49	5165.06	Europe	High income
Iceland	1993	0.76	1.49	2.2	5165.15	Europe	High income
Iceland	1994	0.78	1.81	2.02	5169.97	Europe	High income
Iceland	1995	0.81	2.02	1.93	5182.13	Europe	High income
Iceland	1996	0.91	2.2	1.79	5192.09	Europe	High income
Iceland	1997	0.97	2.41	1.72	5190.1	Europe	High income
Iceland	1998	1.18	2.64	1.74	5187.9	Europe	High income
Iceland	1999	1.25	2.89	1.76	5194.61	Europe	High income
Iceland	2000	1.34	3.04	1.76	5195.95	Europe	High income
Iceland	2001	1.48	3.11	1.73	5200.44	Europe	High income
Iceland	2002	1.59	3.29	1.65	5216.49	Europe	High income
Iceland	2003	1.71	3.34	1.47	5236.26	Europe	High income
Iceland	2004	1.83	3.49	1.39	5252.36	Europe	High income
Iceland	2005	1.95	3.67	1.43	5244.8	Europe	High income
Iceland	2006	1.97	3.78	1.45	5217.93	Europe	High income
Iceland	2007	2.04	3.95	1.54	5189.52	Europe	High income
Iceland	2008	2.12	3.55	1.52	5182.52	Europe	High income
Iceland	2009	1.94	3.83	1.47	5221.94	Europe	High income
Iceland	2010	1.87	3.71	1.21	5254.35	Europe	High income
Iceland	2011	1.9	3.68	1.26	5258.25	Europe	High income
Iceland	2012	1.95	3.77	1.1	5260.94	Europe	High income
Iceland	2013	1.96	3.74	1.1	5256.82	Europe	High income
Iceland	2014	2.02	3.86	1.13	5260.49	Europe	High income
Iceland	2015	2.15	4.26	1.25	5275.96	Europe	High income
Iceland	2016	2.09	4.24	1.16	5268.46	Europe	High income
Iceland	2017	2.14	4.42	1.19	5208.34	Europe	High income
Iceland	2018	2.11	4.39	1.22	5128.76	Europe	High income
Iceland	2019	2.11	4.39	1.22	5070.86	Europe	High income
Ireland	1990	0.71	8.41	2.33	6848.63	Europe	High income
Ireland	1991	0.74	8.47	2.33	6858.87	Europe	High income
Ireland	1992	0.8	8.9	2.18	6865.75	Europe	High income
Ireland	1993	0.86	8.52	2.3	6888.99	Europe	High income
Ireland	1994	0.9	9.02	2.14	6922.86	Europe	High income
Ireland	1995	0.97	9.16	2.12	6948.9	Europe	High income
Ireland	1996	1.08	9.53	2.36	6936.6	Europe	High income
Ireland	1997	1.2	9.96	2.34	6875.56	Europe	High income
Ireland	1998	1.35	9.93	2.45	6797.21	Europe	High income
Ireland	1999	1.54	9.94	2.69	6734.83	Europe	High income
Ireland	2000	1.7564	7.8779	2.972	6708.76	Europe	High income
Ireland	2001	1.9343	7.7485	3.0145	6702.74	Europe	High income
Ireland	2002	2.1365	7.5487	3.1034	6697.76	Europe	High income
Ireland	2003	2.2598	7.2042	2.4275	6704.94	Europe	High income
Ireland	2004	2.528	6.9892	2.4437	6706.44	Europe	High income
Ireland	2005	2.575	6.8626	2.4501	6690.47	Europe	High income
Ireland	2006	2.7034	6.7016	2.5184	6711.54	Europe	High income
Ireland	2007	2.8387	6.5277	2.6441	6806.53	Europe	High income
Ireland	2008	2.6965	6.0741	2.4031	6975.22	Europe	High income
Ireland	2009	2.4727	5.5932	1.9295	7174.97	Europe	High income
Ireland	2010	2.91	5.58	2.17	7309.67	Europe	High income
Ireland	2011	2.96	5.4	2.23	7377.42	Europe	High income
Ireland	2012	2.91	5.32	2.28	7437.71	Europe	High income
Ireland	2013	2.65	4.99	2.01	7483.43	Europe	High income
Ireland	2014	2.83	5.2	1.99	7503.02	Europe	High income
Ireland	2015	2.88	5.1	2.02	7492.28	Europe	High income
Ireland	2016	3.03	5.23	2.18	7447.76	Europe	High income
Ireland	2017	3	5.05	2.23	7390.51	Europe	High income
Ireland	2018	2.89	5.1	2.31	7282.52	Europe	High income
Ireland	2019	2.88	4.92	2.29	7112.74	Europe	High income
Israel	1990	0.43	0.94	0.43	3798.9	Asia	High income
Israel	1991	0.41	0.85	0.04	3809.83	Asia	High income
Israel	1992	0.41	0.85	0.51	3818.92	Asia	High income
Israel	1993	0.43	0.99	0.71	3827.01	Asia	High income
Israel	1994	0.35	0.86	0.48	3831.83	Asia	High income
Israel	1995	0.36	0.91	0.19	3833.31	Asia	High income
Israel	1996	0.21	0.89	0.49	3773.89	Asia	High income
Israel	1997	0.25	0.93	0.81	3635.8	Asia	High income
Israel	1998	0.25	0.91	0.9	3471.74	Asia	High income
Israel	1999	0.23	0.89	0.84	3332.22	Asia	High income
Israel	2000	0.252	1.1215	1.1555	3271.87	Asia	High income
Israel	2001	0.192	1.3039	1.2884	3271.67	Asia	High income
Israel	2002	0.228	1.1852	1.3228	3274.97	Asia	High income
Israel	2003	0.156	1.0128	1.3574	3279.66	Asia	High income
Israel	2004	0.168	0.8739	1.344	3285.59	Asia	High income
Israel	2005	0.156	0.9858	1.2658	3294.59	Asia	High income
Israel	2006	0.132	0.9022	1.2143	3380.57	Asia	High income
Israel	2007	0.12	1.1416	1.1548	3572.26	Asia	High income
Israel	2008	0.156	1.1947	1.1926	3799.96	Asia	High income
Israel	2009	0.132	1.2097	1.2715	3991.58	Asia	High income
Israel	2010	0.14	1.33	1.25	4076.15	Asia	High income
Israel	2011	0.13	1.39	1.23	4078.88	Asia	High income
Israel	2012	0.13	1.44	1.27	4075.76	Asia	High income
Israel	2013	0.1	1.53	1.22	4069.47	Asia	High income
Israel	2014	0.07	1.54	1.06	4060.81	Asia	High income
Israel	2015	0.07	1.58	1.05	4050.87	Asia	High income
Israel	2016	0.07	1.51	1.1	4028.76	Asia	High income
Israel	2017	0.07	1.66	1.14	4010.5	Asia	High income
Israel	2018	0.08	1.78	1.15	4010.47	Asia	High income
Israel	2019	0.08	1.78	1.16	4014.86	Asia	High income
Italy	1990	8.22	1.5	1.19	6442.91	Europe	High income
Italy	1991	8.12	1.48	1.19	6236.96	Europe	High income
Italy	1992	7.87	1.53	1.18	6041.18	Europe	High income
Italy	1993	7.64	1.48	1.06	5864.69	Europe	High income
Italy	1994	7.57	1.54	1.06	5717.16	Europe	High income
Italy	1995	7.19	1.49	0.94	5605.64	Europe	High income
Italy	1996	6.98	1.41	0.7	5509.92	Europe	High income
Italy	1997	6.88	1.49	0.7	5414.57	Europe	High income
Italy	1998	6.67	1.57	0.7	5335.08	Europe	High income
Italy	1999	6.6	1.58	0.58	5282.39	Europe	High income
Italy	2000	7.0616	1.6399	1.0738	5266.5	Europe	High income
Italy	2001	6.9258	1.6848	1.0727	5276.52	Europe	High income
Italy	2002	6.5369	1.643	1.072	5285.59	Europe	High income
Italy	2003	6.4705	1.753	1.0716	5283.29	Europe	High income
Italy	2004	6.1868	1.7234	1.0713	5279.87	Europe	High income
Italy	2005	5.8516	1.7286	1.0709	5290.4	Europe	High income
Italy	2006	5.6985	1.7637	0.9779	5363.09	Europe	High income
Italy	2007	5.7238	1.8102	0.8381	5499.03	Europe	High income
Italy	2008	5.4154	1.7109	0.838	5653.37	Europe	High income
Italy	2009	4.7866	1.6289	0.8377	5795.84	Europe	High income
Italy	2010	4.45	1.66	0.84	5875.81	Europe	High income
Italy	2011	4.45	1.69	0.84	5905.9	Europe	High income
Italy	2012	4.99	1.7	0.79	5928.64	Europe	High income
Italy	2013	4.86	1.7	0.79	5944.33	Europe	High income
Italy	2014	4.97	1.73	0.86	5960.5	Europe	High income
Italy	2015	4.62	1.79	0.74	5975.3	Europe	High income
Italy	2016	4.58	1.82	0.69	5973.57	Europe	High income
Italy	2017	4.71	1.88	0.79	5968.91	Europe	High income
Italy	2018	5.08	1.94	0.79	5977.22	Europe	High income
Italy	2019	4.83	1.99	0.83	5993.91	Europe	High income
Japan	1990	0.16	3	3.01	2901.22	Asia	High income
Japan	1991	0.14	3.28	2.6	2903.02	Asia	High income
Japan	1992	0.14	3.3	2.69	2903.52	Asia	High income
Japan	1993	0.15	3.31	2.87	2904.21	Asia	High income
Japan	1994	0.17	3.55	2.77	2903.73	Asia	High income
Japan	1995	0.18	3.23	2.8	2902.29	Asia	High income
Japan	1996	0.21	3.24	2.87	2900.9	Asia	High income
Japan	1997	0.31	3.13	2.88	2898.91	Asia	High income
Japan	1998	0.4	2.87	2.78	2897.05	Asia	High income
Japan	1999	0.3	2.7	2.99	2894.81	Asia	High income
Japan	2000	0.2883	2.5016	2.9387	2890.83	Asia	High income
Japan	2001	0.2795	2.2083	3.0468	2884.94	Asia	High income
Japan	2002	0.2801	1.9699	3.1369	2878.27	Asia	High income
Japan	2003	0.2713	1.8054	3.3302	2871.58	Asia	High income
Japan	2004	0.3093	1.7432	3.4115	2864.88	Asia	High income
Japan	2005	0.2911	1.7181	3.3611	2858.52	Asia	High income
Japan	2006	0.2633	1.6644	3.3665	2838.25	Asia	High income
Japan	2007	0.2449	1.6293	2.6181	2797.03	Asia	High income
Japan	2008	0.2546	1.4712	2.6217	2747.04	Asia	High income
Japan	2009	0.2549	1.3785	2.6437	2698.51	Asia	High income
Japan	2010	0.29	1.67	0.74	2661.32	Asia	High income
Japan	2011	0.32	1.58	0.79	2628.74	Asia	High income
Japan	2012	0.36	1.56	0.82	2590.27	Asia	High income
Japan	2013	0.37	1.53	0.9	2551.56	Asia	High income
Japan	2014	0.39	1.51	1.02	2518.39	Asia	High income
Japan	2015	0.4	1.53	1.14	2496.62	Asia	High income
Japan	2016	0.39	1.51	1.26	2482.86	Asia	High income
Japan	2017	0.4	1.45	1.42	2475.33	Asia	High income
Japan	2018	0.39	1.35	1.63	2474.76	Asia	High income
Japan	2019	0.29	1.35	1.63	2477.21	Asia	High income
Latvia	1990	1.39	1.01	4.31	3942.44	Europe	High income
Latvia	1991	1.27	1.15	4.32	3951.26	Europe	High income
Latvia	1992	1.25	1.25	4.38	3963.18	Europe	High income
Latvia	1993	1.59	1.22	5.14	3979.29	Europe	High income
Latvia	1994	1.64	1.27	6.68	3999.25	Europe	High income
Latvia	1995	1.01	1.74	6.33	4021.56	Europe	High income
Latvia	1996	1.06	1.65	5.66	4047.49	Europe	High income
Latvia	1997	0.84	1.62	5.9	4077.26	Europe	High income
Latvia	1998	1.13	1.61	6.21	4108.38	Europe	High income
Latvia	1999	1.25	2.11	5.48	4138.63	Europe	High income
Latvia	2000	1.6043	1.9679	3.451	4167.92	Europe	High income
Latvia	2001	1.3838	2.1191	3.0416	4196.11	Europe	High income
Latvia	2002	1.5029	2.738	3.0431	4222.64	Europe	High income
Latvia	2003	1.78	2.9749	3.3292	4246.49	Europe	High income
Latvia	2004	0.9541	3.6875	3.7374	4266.53	Europe	High income
Latvia	2005	0.9409	3.8034	4.5662	4283.56	Europe	High income
Latvia	2006	1.0565	4.0871	4.4778	4295.35	Europe	High income
Latvia	2007	1.1843	4.1511	5.9096	4301.86	Europe	High income
Latvia	2008	1.1348	4.119	5.801	4302.2	Europe	High income
Latvia	2009	1.0284	4.3464	3.9388	4294.61	Europe	High income
Latvia	2010	1.05	4.61	3.64	4282.34	Europe	High income
Latvia	2011	1.13	4.86	3.57	4267.84	Europe	High income
Latvia	2012	1.16	4.67	3.77	4254.5	Europe	High income
Latvia	2013	1.1	4.7	3.99	4242.75	Europe	High income
Latvia	2014	1.2	4.8	4	4230.75	Europe	High income
Latvia	2015	1.2	4.8	4.1	4218.68	Europe	High income
Latvia	2016	1.3	4.8	4.5	4197.62	Europe	High income
Latvia	2017	1.4	5.3	5.1	4177.84	Europe	High income
Latvia	2018	1.6	5.3	5.3	4170.27	Europe	High income
Latvia	2019	1.7	4.9	5.3	4165.45	Europe	High income
Lithuania	1990	0.31	2.62	4.11	4361.77	Europe	High income
Lithuania	1991	0.63	2.46	4.94	4371.11	Europe	High income
Lithuania	1992	0.25	2.12	1.59	4382.93	Europe	High income
Lithuania	1993	0.39	2.17	1.31	4399.96	Europe	High income
Lithuania	1994	0.25	2.21	1.16	4422.27	Europe	High income
Lithuania	1995	0.55	2.08	3.44	4445.64	Europe	High income
Lithuania	1996	1.26	2.1	3.75	4480.49	Europe	High income
Lithuania	1997	0.89	2.5	3.92	4530.79	Europe	High income
Lithuania	1998	0.95	2.91	2.43	4584.65	Europe	High income
Lithuania	1999	1.12	3.42	2.16	4631.66	Europe	High income
Lithuania	2000	2.1039	3.7792	3.2982	4664.66	Europe	High income
Lithuania	2001	1.8902	4	3.6713	4690.01	Europe	High income
Lithuania	2002	2.0573	4.6633	3.5928	4715.46	Europe	High income
Lithuania	2003	2.2403	4.5819	3.7094	4737.58	Europe	High income
Lithuania	2004	2.3723	4.6235	4.3088	4755.02	Europe	High income
Lithuania	2005	1.6336	5.1891	4.6606	4770.1	Europe	High income
Lithuania	2006	1.9796	5.4211	4.925	4782.52	Europe	High income
Lithuania	2007	1.028	5.0447	5.7586	4791.14	Europe	High income
Lithuania	2008	0.9947	4.9323	5.779	4795.99	Europe	High income
Lithuania	2009	1.0607	4.956	4.9972	4798.68	Europe	High income
Lithuania	2010	1.1	5.46	4.65	4801.62	Europe	High income
Lithuania	2011	1.35	5.79	5.53	4798.95	Europe	High income
Lithuania	2012	1.45	5.64	5.67	4790.33	Europe	High income
Lithuania	2013	1.5	5.32	5.8	4780.78	Europe	High income
Lithuania	2014	1.51	5.46	5.81	4771.87	Europe	High income
Lithuania	2015	1.14	5.36	5.78	4763.71	Europe	High income
Lithuania	2016	1.05	5.13	5.54	4735.05	Europe	High income
Lithuania	2017	0.83	4.79	5.04	4704.26	Europe	High income
Lithuania	2018	0.82	4.59	4.88	4691.62	Europe	High income
Lithuania	2019	0.88	4.61	4.96	4683.89	Europe	High income
Luxembourg	1990	6.715	5.555	2.76	5603.83	Europe	High income
Luxembourg	1991	6.105	5.31	2.84	5570.32	Europe	High income
Luxembourg	1992	5.95	5.39	2.84	5547.3	Europe	High income
Luxembourg	1993	5.89	4.96	2.89	5533.08	Europe	High income
Luxembourg	1994	5.745	5.03	2.835	5524.45	Europe	High income
Luxembourg	1995	5.81	4.975	2.82	5516.89	Europe	High income
Luxembourg	1996	5.62	4.87	2.82	5516.19	Europe	High income
Luxembourg	1997	5.555	4.765	2.71	5527.31	Europe	High income
Luxembourg	1998	5.47	4.7	2.71	5543.24	Europe	High income
Luxembourg	1999	5.4	4.98	2.54	5553.25	Europe	High income
Luxembourg	2000	5.86	4.7356	2.6128	5550.53	Europe	High income
Luxembourg	2001	5.915	4.535	2.65	5548.73	Europe	High income
Luxembourg	2002	5.83	4.46	2.59	5551.22	Europe	High income
Luxembourg	2003	5.655	4.36	2.5	5544.91	Europe	High income
Luxembourg	2004	5.5	4.265	2.575	5543.71	Europe	High income
Luxembourg	2005	5.3904	4.4664	2.4539	5542.65	Europe	High income
Luxembourg	2006	5.4382	4.5669	2.4923	5545.07	Europe	High income
Luxembourg	2007	5.421	4.407	2.4407	5545.59	Europe	High income
Luxembourg	2008	5.2834	4.2669	2.439	5534.92	Europe	High income
Luxembourg	2009	5.2604	4.2956	2.4268	5527.88	Europe	High income
Luxembourg	2010	5.25	4.19	2.4	5527.19	Europe	High income
Luxembourg	2011	5.32	4.06	2.36	5521.15	Europe	High income
Luxembourg	2012	5.28	4.08	2.31	5524.35	Europe	High income
Luxembourg	2013	5.12	3.84	2.29	5526.75	Europe	High income
Luxembourg	2014	5.08	4.07	2.27	5522.82	Europe	High income
Luxembourg	2015	5.1	4.02	2.25	5519.88	Europe	High income
Luxembourg	2016	5.01	3.99	2.25	5499.05	Europe	High income
Luxembourg	2017	4.95	3.98	2.24	5495.82	Europe	High income
Luxembourg	2018	4.71	4.05	2.22	5520.79	Europe	High income
Luxembourg	2019	4.73	4.04	2.14	5545.65	Europe	High income
Malta	1990	1.88	3.07	2.16	6505.27	Europe	High income
Malta	1991	1.95	3.03	2.15	6524.7	Europe	High income
Malta	1992	1.95	3.02	2.12	6546.79	Europe	High income
Malta	1993	2.02	3.01	2.11	6565.63	Europe	High income
Malta	1994	2.09	3	2.06	6584.02	Europe	High income
Malta	1995	2.16	2.89	2.05	6597.71	Europe	High income
Malta	1996	2.22	2.92	2	6605.48	Europe	High income
Malta	1997	2.09	2.68	1.64	6611.92	Europe	High income
Malta	1998	2.5	2.59	1.54	6618.82	Europe	High income
Malta	1999	2.47	2.7	1.57	6627.89	Europe	High income
Malta	2000	0.936	2.8801	1.8131	6639.08	Europe	High income
Malta	2001	1.128	2.7725	1.7831	6658.49	Europe	High income
Malta	2002	1.308	2.6662	1.8342	6688.28	Europe	High income
Malta	2003	2.544	1.8755	1.8092	6722.6	Europe	High income
Malta	2004	2.544	1.9013	1.8535	6755.3	Europe	High income
Malta	2005	2.544	1.7481	1.5375	6786.41	Europe	High income
Malta	2006	4.164	2.1989	1.5602	6815.35	Europe	High income
Malta	2007	2.796	2.773	1.576	6839.99	Europe	High income
Malta	2008	2.268	2.7717	1.5094	6853.29	Europe	High income
Malta	2009	2.496	2.7715	1.5191	6847.02	Europe	High income
Malta	2010	2.21	2.78	1.69	6820.88	Europe	High income
Malta	2011	1.99	2.77	1.81	6769.73	Europe	High income
Malta	2012	2.15	2.77	1.93	6696.49	Europe	High income
Malta	2013	2.07	2.76	2.11	6605.7	Europe	High income
Malta	2014	2.02	2.76	2.04	6493.69	Europe	High income
Malta	2015	2.16	2.76	2.09	6362.89	Europe	High income
Malta	2016	2.33	2.77	2.13	6192.42	Europe	High income
Malta	2017	2.56	2.78	2.2	6018.89	Europe	High income
Malta	2018	2.48	2.8	2.28	5880.1	Europe	High income
Malta	2019	2.34	2.8	2.51	5760.4	Europe	High income
Nauru	1990	0.0765	4.3682	1.72991	3617.46	Oceania	High income
Nauru	1991	0.0773	4.1733	1.5942	3536.52	Oceania	High income
Nauru	1992	0.07781	3.9824	1.4595	3487	Oceania	High income
Nauru	1993	0.0789	3.7955	1.3259	3483.27	Oceania	High income
Nauru	1994	0.0797	3.6126	1.19335	3497.18	Oceania	High income
Nauru	1995	0.0803	3.4337	1.06176	3521.67	Oceania	High income
Nauru	1996	0.0811	3.2588	0.9119	3539.05	Oceania	High income
Nauru	1997	0.0819	3.0879	0.80164	3572.12	Oceania	High income
Nauru	1998	0.0827	2.921	0.67	3596.15	Oceania	High income
Nauru	1999	0.0835	1.75	1.71	3613.65	Oceania	High income
Nauru	2000	0.0843	4.1786	1.3371	3644.23	Oceania	High income
Nauru	2001	0.0851	2.8766	0.5456	3659.12	Oceania	High income
Nauru	2002	0.1444	1.7072	1.083	3662.65	Oceania	High income
Nauru	2003	0.0896	1.6952	0.5377	3656.54	Oceania	High income
Nauru	2004	0.1247	1.6853	0.7127	3650.06	Oceania	High income
Nauru	2005	0.0178	1.6821	0.1186	3647.09	Oceania	High income
Nauru	2006	0.0356	1.6816	0.2963	3644.12	Oceania	High income
Nauru	2007	0.0536	1.6884	0.2975	3654.39	Oceania	High income
Nauru	2008	0.0358	1.6938	0.5969	3671.96	Oceania	High income
Nauru	2009	0.0357	1.6889	0.119	3686.01	Oceania	High income
Nauru	2010	0.24	1.75	2.46	3683.49	Oceania	High income
Nauru	2011	0.06	1.74	2.45	3678.54	Oceania	High income
Nauru	2012	0.22	0.48	2.8	3641.06	Oceania	High income
Nauru	2013	0.09	0.54	1.81	3573.09	Oceania	High income
Nauru	2014	0.09	0.54	1.81	3511.17	Oceania	High income
Nauru	2015	0.09	0.54	1.81	3453.2	Oceania	High income
Nauru	2016	0.09	0.54	1.81	3393.53	Oceania	High income
Nauru	2017	0.09	0.54	1.81	3339.6	Oceania	High income
Nauru	2018	0.09	0.54	1.81	3297.35	Oceania	High income
Nauru	2019	0.09	0.54	1.81	3282.33	Oceania	High income
Netherlands	1990	2.29	5.2	2.42	6788.51	Europe	High income
Netherlands	1991	2.45	5.11	2.47	6956.82	Europe	High income
Netherlands	1992	2.63	5.07	2.33	7105.72	Europe	High income
Netherlands	1993	2.45	4.92	2.3	7224.19	Europe	High income
Netherlands	1994	2.53	4.98	2.17	7300.87	Europe	High income
Netherlands	1995	2.63	5.04	2.13	7324.81	Europe	High income
Netherlands	1996	2.6	5.05	2.15	7316.11	Europe	High income
Netherlands	1997	2.78	5.16	2.11	7297.55	Europe	High income
Netherlands	1998	2.85	5.05	2.03	7270.97	Europe	High income
Netherlands	1999	2.92	5.08	2.06	7240.21	Europe	High income
Netherlands	2000	2.7719	5.0778	2.2813	7208.32	Europe	High income
Netherlands	2001	2.7828	4.9405	2.0963	7113.17	Europe	High income
Netherlands	2002	2.7948	4.8909	2.0348	6927.94	Europe	High income
Netherlands	2003	2.7581	4.8787	1.8387	6713.25	Europe	High income
Netherlands	2004	3.0268	4.865	1.6788	6528.99	Europe	High income
Netherlands	2005	3.1342	4.787	1.5793	6435.71	Europe	High income
Netherlands	2006	3.156	4.8563	1.5658	6418.21	Europe	High income
Netherlands	2007	3.1623	4.7129	1.575	6419.3	Europe	High income
Netherlands	2008	3.1545	4.7865	1.5712	6437.99	Europe	High income
Netherlands	2009	3.159	4.4226	1.543	6470.92	Europe	High income
Netherlands	2010	3.18	4.36	1.53	6512.63	Europe	High income
Netherlands	2011	3.17	4.34	1.49	6624.14	Europe	High income
Netherlands	2012	3.16	4.37	1.52	6825.79	Europe	High income
Netherlands	2013	2.87	4.2	1.52	7052.79	Europe	High income
Netherlands	2014	2.95	4.12	1.32	7237.53	Europe	High income
Netherlands	2015	2.94	4.04	1.32	7315	Europe	High income
Netherlands	2016	2.89	4.05	1.35	7216.71	Europe	High income
Netherlands	2017	2.94	4.02	1.37	7109.51	Europe	High income
Netherlands	2018	2.93	3.99	1.41	7104.45	Europe	High income
Netherlands	2019	2.92	3.95	1.36	7119.65	Europe	High income
New Zealand	1990	2.11	7.25	1.92	7356.45	Oceania	High income
New Zealand	1991	2.41	7.04	1.71	7388.43	Oceania	High income
New Zealand	1992	2.25	6.64	1.61	7490.41	Oceania	High income
New Zealand	1993	2.35	6.5	1.55	7598.04	Oceania	High income
New Zealand	1994	2.33	6.49	1.48	7664.24	Oceania	High income
New Zealand	1995	2.37	6.26	1.5	7675.17	Oceania	High income
New Zealand	1996	2.31	6.1	1.53	7643.16	Oceania	High income
New Zealand	1997	2.44	4.43	1.4	7602.79	Oceania	High income
New Zealand	1998	2.42	4.4	1.29	7581.27	Oceania	High income
New Zealand	1999	2.62	4.41	1.25	7584.7	Oceania	High income
New Zealand	2000	2.5707	4.2164	1.3667	7603.44	Oceania	High income
New Zealand	2001	2.5081	4.1721	1.293	7613.46	Oceania	High income
New Zealand	2002	2.7353	4.2368	1.3399	7594.93	Oceania	High income
New Zealand	2003	2.7304	4.1684	1.2633	7568.36	Oceania	High income
New Zealand	2004	2.8523	4.1062	1.4508	7567.79	Oceania	High income
New Zealand	2005	2.9941	4.0981	1.3713	7584.33	Oceania	High income
New Zealand	2006	3.1004	3.9469	1.3441	7578.18	Oceania	High income
New Zealand	2007	3.0021	3.9431	1.1683	7534.53	Oceania	High income
New Zealand	2008	3.0376	4.0307	1.3016	7473.81	Oceania	High income
New Zealand	2009	3.036	3.7836	1.286	7405.48	Oceania	High income
New Zealand	2010	3.23	3.68	1.52	7355.38	Oceania	High income
New Zealand	2011	3.01	3.65	1.53	7332.96	Oceania	High income
New Zealand	2012	3	3.38	1.52	7314.95	Oceania	High income
New Zealand	2013	3.01	3.45	1.52	7277.42	Oceania	High income
New Zealand	2014	3.13	3.33	1.47	7203.74	Oceania	High income
New Zealand	2015	2.91	3.28	1.4	7112.79	Oceania	High income
New Zealand	2016	3.01	3.38	1.49	7022.85	Oceania	High income
New Zealand	2017	3.02	3.34	1.49	6934.21	Oceania	High income
New Zealand	2018	2.94	3.39	1.56	6828.03	Oceania	High income
New Zealand	2019	2.88	3.41	1.62	6686.65	Oceania	High income
Norway	1990	0.95	2.81	1.24	7567.55	Europe	High income
Norway	1991	0.93	2.85	1.12	7549.15	Europe	High income
Norway	1992	0.91	2.76	1	7520.06	Europe	High income
Norway	1993	0.92	2.67	0.96	7489.05	Europe	High income
Norway	1994	0.99	2.75	1	7461.31	Europe	High income
Norway	1995	1.04	2.75	1	7440	Europe	High income
Norway	1996	1.12	2.88	1.02	7377.07	Europe	High income
Norway	1997	1.28	2.95	1.01	7252.98	Europe	High income
Norway	1998	1.23	3.17	1.03	7109.64	Europe	High income
Norway	1999	1.49	2.84	1.05	6988.18	Europe	High income
Norway	2000	1.62	2.93	1.05	6937.38	Europe	High income
Norway	2001	1.6	2.82	1	6959.43	Europe	High income
Norway	2002	1.81	2.89	1.12	7001.84	Europe	High income
Norway	2003	1.84	2.76	1.22	7050.41	Europe	High income
Norway	2004	1.9	2.96	1.25	7096.16	Europe	High income
Norway	2005	2	2.98	1.28	7121.43	Europe	High income
Norway	2006	2.05	3.01	1.3	7130.53	Europe	High income
Norway	2007	2.11	3.02	1.35	7131.33	Europe	High income
Norway	2008	2.23	3.06	1.33	7124.27	Europe	High income
Norway	2009	2.28	2.96	1.31	7122.39	Europe	High income
Norway	2010	2.29	2.91	1.25	7126.34	Europe	High income
Norway	2011	2.3	2.83	1.18	7121.38	Europe	High income
Norway	2012	2.29	2.67	1.11	7105.16	Europe	High income
Norway	2013	2.3	2.68	1.09	7089.25	Europe	High income
Norway	2014	2.25	2.62	1.04	7079.8	Europe	High income
Norway	2015	2.22	2.57	1.03	7080.63	Europe	High income
Norway	2016	2.21	2.65	1.01	7078.46	Europe	High income
Norway	2017	2.19	2.63	1.01	7079.8	Europe	High income
Norway	2018	2.2	2.66	0.97	7100.47	Europe	High income
Norway	2019	2.23	2.63	1	7126.04	Europe	High income
Oman	1990	0.0113	0.25	0.2623	4576.27	Asia	High income
Oman	1991	0.0113	0.31	0.2675	4503.97	Asia	High income
Oman	1992	0.0113	0.3	0.2723	4455.55	Asia	High income
Oman	1993	0.0113	0.3	0.2767	4402.58	Asia	High income
Oman	1994	0.0113	0.29	0.2807	4380.46	Asia	High income
Oman	1995	0.0113	0.27	0.2843	4406.45	Asia	High income
Oman	1996	0.0113	0.3	0.28875	4461.02	Asia	High income
Oman	1997	0.0113	0.3	0.2903	4540.54	Asia	High income
Oman	1998	0.0113	0.27	0.2927	4598.84	Asia	High income
Oman	1999	0.0113	0.21	0.2947	4603.24	Asia	High income
Oman	2000	0.0113	0.1262	0.2418	4597.44	Asia	High income
Oman	2001	0.0113	0.267	0.2566	4644.46	Asia	High income
Oman	2002	0.0112	0.2325	0.2831	4735.02	Asia	High income
Oman	2003	0.0092	0.2049	0.3359	4773.89	Asia	High income
Oman	2004	0.0072	0.2061	0.3771	4693.79	Asia	High income
Oman	2005	0.0107	0.2064	0.3864	4604.08	Asia	High income
Oman	2006	0.0121	0.2063	0.3242	4631.91	Asia	High income
Oman	2007	0.0118	0.2046	0.3023	4741.02	Asia	High income
Oman	2008	0.0149	0.2052	0.2885	4811.07	Asia	High income
Oman	2009	0.018	0.2037	0.2747	4844.96	Asia	High income
Oman	2010	0.03	0.2	0.28	4768.11	Asia	High income
Oman	2011	0.02	0.2	0.28	4753.09	Asia	High income
Oman	2012	0.03	0.19	0.27	4858.46	Asia	High income
Oman	2013	0.01	0.18	0.25	4808.41	Asia	High income
Oman	2014	0.01	0.17	0.23	4731.78	Asia	High income
Oman	2015	0.01	0.17	0.27	4707.85	Asia	High income
Oman	2016	0.01	0.16	0.27	4717.22	Asia	High income
Oman	2017	0.02	0.16	0.28	4687.29	Asia	High income
Oman	2018	0.02	0.17	0.29	4674.71	Asia	High income
Oman	2019	0.02	0.17	0.29	4778.12	Asia	High income
Poland	1990	1.08	2.02	5.06	3254.84	Europe	High income
Poland	1991	1.25	2.47	4.91	3268.91	Europe	High income
Poland	1992	1.1	2.55	4.62	3283.53	Europe	High income
Poland	1993	1.08	2.16	5.15	3300.02	Europe	High income
Poland	1994	0.99	2.37	4.95	3316.8	Europe	High income
Poland	1995	0.97	2.52	4.52	3334.39	Europe	High income
Poland	1996	1.45	2.74	3.72	3353.43	Europe	High income
Poland	1997	1.79	3.16	3.56	3372.29	Europe	High income
Poland	1998	1.9	3.4	3.02	3391.45	Europe	High income
Poland	1999	1.86	3.74	2.62	3409.82	Europe	High income
Poland	2000	1.7836	4.1432	2.4773	3410.89	Europe	High income
Poland	2001	1.5625	4.0844	2.0883	3409.8	Europe	High income
Poland	2002	1.6382	4.3088	2.0721	3422.28	Europe	High income
Poland	2003	1.641	4.514	2.9044	3434.61	Europe	High income
Poland	2004	1.5293	4.6588	3.0057	3446.13	Europe	High income
Poland	2005	1.2376	4.8387	2.998	3457.14	Europe	High income
Poland	2006	1.303	5.2142	3.2216	3469.92	Europe	High income
Poland	2007	1.2693	5.5503	3.5655	3482.48	Europe	High income
Poland	2008	1.1802	5.5929	4.0288	3491.75	Europe	High income
Poland	2009	0.9929	5.3901	3.7825	3496.3	Europe	High income
Poland	2010	0.98	5.32	3.77	3497.78	Europe	High income
Poland	2011	0.91	5.56	3.77	3498.48	Europe	High income
Poland	2012	0.83	5.84	3.53	3498.17	Europe	High income
Poland	2013	0.82	5.74	4.23	3498.14	Europe	High income
Poland	2014	0.89	5.8	3.76	3498.12	Europe	High income
Poland	2015	0.89	5.82	3.76	3498.06	Europe	High income
Poland	2016	0.83	5.84	3.76	3484.71	Europe	High income
Poland	2017	0.87	5.78	3.87	3469.97	Europe	High income
Poland	2018	0.85	5.9	3.88	3472.13	Europe	High income
Poland	2019	0.88	5.72	4.36	3483.94	Europe	High income
Portugal	1990	9.33	4.1	0.92	8367.51	Europe	High income
Portugal	1991	9.07	4.07	0.85	8446.2	Europe	High income
Portugal	1992	8.82	3.94	0.85	8518.17	Europe	High income
Portugal	1993	8.6	3.9	0.86	8572.87	Europe	High income
Portugal	1994	8.43	4.05	0.78	8613.24	Europe	High income
Portugal	1995	8.16	3.92	0.72	8640.25	Europe	High income
Portugal	1996	7.53	3.87	0.7	8655.38	Europe	High income
Portugal	1997	7.22	3.88	0.71	8661.55	Europe	High income
Portugal	1998	7.16	3.8	0.71	8660.99	Europe	High income
Portugal	1999	6.72	3.89	1.81	8654.95	Europe	High income
Portugal	2000	6.5229	3.4533	2.4118	8636.9	Europe	High income
Portugal	2001	6.5071	3.2809	2.4607	8618.44	Europe	High income
Portugal	2002	6.4419	3.221	2.4567	8612.56	Europe	High income
Portugal	2003	6.49	3.2177	2.127	8618.55	Europe	High income
Portugal	2004	6.4298	3.3239	2.1251	8631.48	Europe	High income
Portugal	2005	6.3676	3.2654	2.0137	8640.69	Europe	High income
Portugal	2006	6.2612	3.2123	2.0145	8654.5	Europe	High income
Portugal	2007	5.9866	3.1566	2.0137	8679.77	Europe	High income
Portugal	2008	6.1421	3.0983	1.8481	8712.19	Europe	High income
Portugal	2009	6.4557	3.038	1.6275	8739.8	Europe	High income
Portugal	2010	6.44	3.03	1.41	8758.54	Europe	High income
Portugal	2011	6.37	2.75	1.4	8764.66	Europe	High income
Portugal	2012	5.34	2.64	1.4	8762.47	Europe	High income
Portugal	2013	5.16	2.58	1.4	8765	Europe	High income
Portugal	2014	5.96	2.47	1.4	8772.32	Europe	High income
Portugal	2015	6.05	2.57	1.34	8789.42	Europe	High income
Portugal	2016	6.04	2.62	1.34	8855.76	Europe	High income
Portugal	2017	6.04	2.62	1.34	8925.69	Europe	High income
Portugal	2018	6.04	2.62	1.34	8959.78	Europe	High income
Portugal	2019	6.04	2.62	1.34	8975.78	Europe	High income
Qatar	1990	0.0773	0.07	1.07	4374.16	Asia	High income
Qatar	1991	0.0776	0.1	0.93	4377.27	Asia	High income
Qatar	1992	0.0779	0.09	0.98	4376.84	Asia	High income
Qatar	1993	0.0782	0.11	0.69	4373.6	Asia	High income
Qatar	1994	0.0785	0.11	0.75	4370.21	Asia	High income
Qatar	1995	0.0788	0.15	0.77	4369.49	Asia	High income
Qatar	1996	0.0791	0.15	0.75	4373.89	Asia	High income
Qatar	1997	0.0794	0.17	0.73	4324.77	Asia	High income
Qatar	1998	0.0797	0.14	0.42	4217.7	Asia	High income
Qatar	1999	0.0803	0.13	0.35	4127.26	Asia	High income
Qatar	2000	0.0571	0.0909	0.4068	4076.03	Asia	High income
Qatar	2001	0.0638	0.1289	0.5598	4072.55	Asia	High income
Qatar	2002	0.0691	0.1924	0.5713	4118.93	Asia	High income
Qatar	2003	0.0759	0.2269	0.6195	4229.73	Asia	High income
Qatar	2004	0.0883	0.2521	0.6567	4462.49	Asia	High income
Qatar	2005	0.0925	0.3274	0.658	4581.97	Asia	High income
Qatar	2006	0.0985	0.3768	0.6478	4366.92	Asia	High income
Qatar	2007	0.0972	0.3615	0.6949	4155.03	Asia	High income
Qatar	2008	0.0961	0.343	0.7081	4118.5	Asia	High income
Qatar	2009	0.0981	0.327	0.6544	4281.12	Asia	High income
Qatar	2010	0.09	0.31	0.66	4597.98	Asia	High income
Qatar	2011	0.09	0.3	0.66	4862.06	Asia	High income
Qatar	2012	0.09	0.31	0.63	5007.9	Asia	High income
Qatar	2013	0.09	0.29	0.65	5006.66	Asia	High income
Qatar	2014	0.08	0.28	0.63	4851.41	Asia	High income
Qatar	2015	0.08	0.28	0.66	4656.25	Asia	High income
Qatar	2016	0.08	0.29	0.63	4519.58	Asia	High income
Qatar	2017	0.08	0.29	0.63	4504.15	Asia	High income
Qatar	2018	0.08	0.29	0.61	4601.44	Asia	High income
Qatar	2019	0.07	0.29	0.59	4729.16	Asia	High income
Saint Kitts and Nevis	1990	0.61	2.58	1.81	4109.39	North America	High income
Saint Kitts and Nevis	1991	0.43	2.37	1.32	4134.41	North America	High income
Saint Kitts and Nevis	1992	0.43	2.26	1.31	4129.61	North America	High income
Saint Kitts and Nevis	1993	0.55	2.46	1.57	4121.05	North America	High income
Saint Kitts and Nevis	1994	0.41	2.17	1.72	4123.34	North America	High income
Saint Kitts and Nevis	1995	0.77	2.73	2.73	4138.48	North America	High income
Saint Kitts and Nevis	1996	0.57	2.33	2.81	4162.8	North America	High income
Saint Kitts and Nevis	1997	0.6	2.51	2.39	4191.75	North America	High income
Saint Kitts and Nevis	1998	0.68	3	2.47	4227.68	North America	High income
Saint Kitts and Nevis	1999	0.59	2.86	3.07	4265.14	North America	High income
Saint Kitts and Nevis	2000	1.0016	3.6296	4.1473	4304.05	North America	High income
Saint Kitts and Nevis	2001	1.0517	3.5628	4.623	4353.12	North America	High income
Saint Kitts and Nevis	2002	0.8919	3.114	4.9052	4424.47	North America	High income
Saint Kitts and Nevis	2003	0.8792	3.1718	5.1839	4505.34	North America	High income
Saint Kitts and Nevis	2004	1.1413	3.4171	5.2781	4587.79	North America	High income
Saint Kitts and Nevis	2005	1.2055	3.8848	5.785	4671.46	North America	High income
Saint Kitts and Nevis	2006	1.2437	3.9998	6.3124	4754.8	North America	High income
Saint Kitts and Nevis	2007	1.2607	3.9202	5.5305	4842.89	North America	High income
Saint Kitts and Nevis	2008	1.2808	3.7638	5.2284	4932.17	North America	High income
Saint Kitts and Nevis	2009	1.2291	3.5848	4.8673	5020.08	North America	High income
Saint Kitts and Nevis	2010	0.99	3.39	3.93	5106.58	North America	High income
Saint Kitts and Nevis	2011	0.85	3.37	4.09	5186.43	North America	High income
Saint Kitts and Nevis	2012	0.72	3.35	4.19	5274.95	North America	High income
Saint Kitts and Nevis	2013	0.7	3.34	4.17	5375.26	North America	High income
Saint Kitts and Nevis	2014	0.75	3.32	4.23	5473.06	North America	High income
Saint Kitts and Nevis	2015	0.83	3.25	4.1	5563.22	North America	High income
Saint Kitts and Nevis	2016	0.86	3.38	4.11	5625.97	North America	High income
Saint Kitts and Nevis	2017	0.94	3.72	3.86	5684.88	North America	High income
Saint Kitts and Nevis	2018	0.99	3.73	3.8	5765.17	North America	High income
Saint Kitts and Nevis	2019	1.02	3.73	3.89	5858.94	North America	High income
Saudi Arabia	1990	0.00028	0.16	-0.0037	4160.65	Asia	High income
Saudi Arabia	1991	0.00036	0.21	0.001	4171.98	Asia	High income
Saudi Arabia	1992	0.00044	0.06	0.0057	4182.97	Asia	High income
Saudi Arabia	1993	0.00052	0.03	0.0104	4199.77	Asia	High income
Saudi Arabia	1994	0.0006	0.05	0.0151	4218.82	Asia	High income
Saudi Arabia	1995	0.00068	0.06	0.0198	4231.35	Asia	High income
Saudi Arabia	1996	0.00076	0.06	0.0245	4240.99	Asia	High income
Saudi Arabia	1997	0.00084	0.06	0.0292	4249.28	Asia	High income
Saudi Arabia	1998	0.00092	0.07	0.0339	4256.74	Asia	High income
Saudi Arabia	1999	0.001	0.01	0.0386	4264.66	Asia	High income
Saudi Arabia	2000	0.002	0.0028	0.0512	4274.07	Asia	High income
Saudi Arabia	2001	0.002	-0.0107	0.0467	4287.93	Asia	High income
Saudi Arabia	2002	0.002	-0.0242	0.0539	4311.04	Asia	High income
Saudi Arabia	2003	0.0021	-0.0377	0.0543	4347.71	Asia	High income
Saudi Arabia	2004	0.0021	-0.0512	0.0567	4401.67	Asia	High income
Saudi Arabia	2005	0.0022	-0.0647	0.0511	4431.34	Asia	High income
Saudi Arabia	2006	0.0024	-0.0782	0.0771	4433.97	Asia	High income
Saudi Arabia	2007	0.0025	-0.0917	0.0887	4448.05	Asia	High income
Saudi Arabia	2008	0.0025	-0.1052	0.0795	4469.84	Asia	High income
Saudi Arabia	2009	0.0027	-0.1187	0.0854	4495.16	Asia	High income
Saudi Arabia	2010	0.00188	-0.1322	0.0904	4537.48	Asia	High income
Saudi Arabia	2011	0.00196	-0.1457	0.095	4606.86	Asia	High income
Saudi Arabia	2012	0.00204	-0.1592	0.0997	4686.82	Asia	High income
Saudi Arabia	2013	0.00212	-0.1727	0.1044	4763.63	Asia	High income
Saudi Arabia	2014	0.0022	-0.1862	0.1091	4833.62	Asia	High income
Saudi Arabia	2015	0.00228	-0.1997	0.1138	4891.66	Asia	High income
Saudi Arabia	2016	0.00236	-0.2132	0.1185	4920.48	Asia	High income
Saudi Arabia	2017	0.00244	-0.2267	0.1232	4925.31	Asia	High income
Saudi Arabia	2018	0.00252	-0.2402	0.1279	4935.4	Asia	High income
Saudi Arabia	2019	0.0026	-0.2537	0.1326	4956.56	Asia	High income
Seychelles	1990	0.43	2.89	0.64	3616	Africa	High income
Seychelles	1991	0.47	3.04	0.69	3639.25	Africa	High income
Seychelles	1992	0.24	3.52	0.7	3666.74	Africa	High income
Seychelles	1993	0.22	3.67	0.83	3697.11	Africa	High income
Seychelles	1994	0.43	3.33	0.77	3717.69	Africa	High income
Seychelles	1995	0.73	3.21	0.85	3733.63	Africa	High income
Seychelles	1996	0.7	3.19	0.67	3754.14	Africa	High income
Seychelles	1997	0.71	3.28	0.57	3768.58	Africa	High income
Seychelles	1998	0.5	3.62	0.65	3779.46	Africa	High income
Seychelles	1999	0.78	3.42	0.55	3792.11	Africa	High income
Seychelles	2000	1.0563	6.2137	1.0563	3805.28	Africa	High income
Seychelles	2001	0.408	6.0203	0.408	3817.76	Africa	High income
Seychelles	2002	0.9016	6.3243	0.9016	3830.29	Africa	High income
Seychelles	2003	0.8004	5.7512	0.8004	3839.12	Africa	High income
Seychelles	2004	0.5667	4.9899	0.9523	3848.56	Africa	High income
Seychelles	2005	0.6335	5.1048	0.8151	3856.5	Africa	High income
Seychelles	2006	1.0621	4.5207	0.7961	3867.52	Africa	High income
Seychelles	2007	1.0073	4.7611	1.3844	3880.51	Africa	High income
Seychelles	2008	1.3103	4.4909	0.8084	3891.37	Africa	High income
Seychelles	2009	1.4981	2.7217	0.8896	3898.03	Africa	High income
Seychelles	2010	0.33	2.77	2.36	3901.58	Africa	High income
Seychelles	2011	0.47	3.91	3.33	3901.24	Africa	High income
Seychelles	2012	0.52	4.34	3.95	3899.54	Africa	High income
Seychelles	2013	0.47	3.89	3.86	3900.55	Africa	High income
Seychelles	2014	0.46	3.79	4.01	3904.46	Africa	High income
Seychelles	2015	0.47	3.89	4.07	3906.91	Africa	High income
Seychelles	2016	0.47	3.94	4.24	3909.63	Africa	High income
Seychelles	2017	0.46	3.8	4.31	3908.55	Africa	High income
Seychelles	2018	0.49	4.11	4.41	3906.13	Africa	High income
Seychelles	2019	0.49	4.11	4.62	3907.61	Africa	High income
Slovakia	1990	2.34	6.4	4.75	3611.86	Europe	High income
Slovakia	1991	2.36	6.09	4.79	3627.44	Europe	High income
Slovakia	1992	2.19	6.08	4.36	3641.3	Europe	High income
Slovakia	1993	2.06	5.91	4.07	3656.58	Europe	High income
Slovakia	1994	1.99	6.08	4.95	3673.62	Europe	High income
Slovakia	1995	1.86	5.65	5.04	3693.5	Europe	High income
Slovakia	1996	1.95	5.78	5.13	3714.99	Europe	High income
Slovakia	1997	2	5.87	5.22	3736.42	Europe	High income
Slovakia	1998	1.84	5.37	4.92	3757.68	Europe	High income
Slovakia	1999	1.76	5.36	5.01	3777.81	Europe	High income
Slovakia	2000	1.7438	4.4839	4.8576	3796.77	Europe	High income
Slovakia	2001	1.8526	4.3227	4.5698	3815.64	Europe	High income
Slovakia	2002	1.9613	4.5356	4.2904	3833.71	Europe	High income
Slovakia	2003	1.8262	4.3829	3.6524	3849.84	Europe	High income
Slovakia	2004	1.8145	3.9918	4.2337	3862.28	Europe	High income
Slovakia	2005	1.5629	3.8472	5.4101	3871.43	Europe	High income
Slovakia	2006	2.154	3.8293	4.3079	3878.68	Europe	High income
Slovakia	2007	1.7873	3.9321	4.8853	3883.96	Europe	High income
Slovakia	2008	2.0181	3.7988	5.5795	3886.66	Europe	High income
Slovakia	2009	2.1306	3.906	4.6162	3885.59	Europe	High income
Slovakia	2010	2.13	3.43	4.61	3883.55	Europe	High income
Slovakia	2011	2.24	3.54	4.48	3880.77	Europe	High income
Slovakia	2012	2.12	3.66	4.36	3875.93	Europe	High income
Slovakia	2013	2.36	3.42	4.13	3872.17	Europe	High income
Slovakia	2014	2.83	3.3	4.13	3869.9	Europe	High income
Slovakia	2015	2.6	3.42	4.25	3867.82	Europe	High income
Slovakia	2016	2.36	3.19	4.37	3854.84	Europe	High income
Slovakia	2017	2.13	3.43	4.13	3840.85	Europe	High income
Slovakia	2018	2.25	3.43	4.38	3839.8	Europe	High income
Slovakia	2019	2.01	4.14	4.14	3846	Europe	High income
Slovenia	1990	8.03	3.34	2.42	3659.46	Europe	High income
Slovenia	1991	7.79	3.07	2.31	3675.85	Europe	High income
Slovenia	1992	7.86	4.86	2.53	3695.75	Europe	High income
Slovenia	1993	7.57	5.31	2.5	3716.7	Europe	High income
Slovenia	1994	6.14	5.52	2.56	3737.17	Europe	High income
Slovenia	1995	6.09	5.53	1.76	3755.99	Europe	High income
Slovenia	1996	5.34	5.36	1.32	3774	Europe	High income
Slovenia	1997	5.29	5	0.8	3791.98	Europe	High income
Slovenia	1998	7.52	4.59	2.15	3810.52	Europe	High income
Slovenia	1999	5.13	5.04	1.76	3828.9	Europe	High income
Slovenia	2000	5.82	5.13	1.84	3845.97	Europe	High income
Slovenia	2001	5.07	4.65	1.87	3863.02	Europe	High income
Slovenia	2002	3.86	4.32	1.69	3875.3	Europe	High income
Slovenia	2003	5.46	4.51	1.58	3879.59	Europe	High income
Slovenia	2004	4.18	4.51	1.11	3879.64	Europe	High income
Slovenia	2005	5.22	4.7	1.09	3876.39	Europe	High income
Slovenia	2006	5.43	5.7	1.13	3870.33	Europe	High income
Slovenia	2007	4.08	5.7	1.24	3862.04	Europe	High income
Slovenia	2008	4.58	5.16	1.2	3850.67	Europe	High income
Slovenia	2009	4.55	5.09	0.88	3837.45	Europe	High income
Slovenia	2010	4.85	4.59	0.89	3823.47	Europe	High income
Slovenia	2011	4.81	4.94	0.86	3815.81	Europe	High income
Slovenia	2012	5.5	4.58	0.87	3814.65	Europe	High income
Slovenia	2013	4.09	4.55	0.89	3813.79	Europe	High income
Slovenia	2014	4.73	5.37	0.82	3813.54	Europe	High income
Slovenia	2015	4.9	5.73	0.86	3806.4	Europe	High income
Slovenia	2016	5.32	4.35	0.84	3783.89	Europe	High income
Slovenia	2017	4.6	4.59	0.93	3763.54	Europe	High income
Slovenia	2018	4.13	4.66	1.2	3759.62	Europe	High income
Slovenia	2019	5.26	4.54	1.26	3766.95	Europe	High income
South Korea	1990	0.01	2.02	0.59	3401.62	Asia	High income
South Korea	1991	0.01	2.41	2.47	3411.15	Asia	High income
South Korea	1992	0.01	2.33	0.58	3423.53	Asia	High income
South Korea	1993	0.01	2.23	2.61	3428.32	Asia	High income
South Korea	1994	0.01	2.47	2.7	3428.52	Asia	High income
South Korea	1995	0.02	2.48	2.67	3428.63	Asia	High income
South Korea	1996	0.02	2.15	0.16	3457.34	Asia	High income
South Korea	1997	0.03	2.04	0.12	3520.76	Asia	High income
South Korea	1998	0.02	1.73	0.09	3596.11	Asia	High income
South Korea	1999	0.02	1.75	0.12	3656.16	Asia	High income
South Korea	2000	0.0302	2.1947	0.72	3674.87	Asia	High income
South Korea	2001	0.03	2.3349	0.87	3637.14	Asia	High income
South Korea	2002	0.0449	2.3743	0.67	3564.86	Asia	High income
South Korea	2003	0.0597	2.2832	0.68	3487.15	Asia	High income
South Korea	2004	0.0594	2.252	0.94	3428.32	Asia	High income
South Korea	2005	0.1232	1.8903	0.3363	3416.1	Asia	High income
South Korea	2006	0.14	2.22	0.33	3445.15	Asia	High income
South Korea	2007	0.19	2.34	0.37	3488.8	Asia	High income
South Korea	2008	0.18	2.43	0.33	3542.91	Asia	High income
South Korea	2009	0.14	2.37	0.27	3599.89	Asia	High income
South Korea	2010	0.14	1.89	0.4	3651.84	Asia	High income
South Korea	2011	0.13	1.93	0.38	3702.98	Asia	High income
South Korea	2012	0.13	1.98	0.37	3761.25	Asia	High income
South Korea	2013	0.15	2.1	0.38	3822.84	Asia	High income
South Korea	2014	0.15	1.91	0.28	3870.99	Asia	High income
South Korea	2015	0.17	1.9	0.3	3888.89	Asia	High income
South Korea	2016	0.15	1.89	0.24	3736.46	Asia	High income
South Korea	2017	0.14	1.8	0.24	3586.53	Asia	High income
South Korea	2018	0.15	1.72	0.22	3589.66	Asia	High income
South Korea	2019	0.15	1.72	0.22	3594.75	Asia	High income
Spain	1990	5.1	4.46	3.35	4915.72	Europe	High income
Spain	1991	5.07	4.39	3.34	4940.52	Europe	High income
Spain	1992	4.49	4.32	3.31	4944.43	Europe	High income
Spain	1993	4.56	4	3.04	4939.75	Europe	High income
Spain	1994	4.27	3.99	3.02	4933.35	Europe	High income
Spain	1995	4.03	3.99	2.99	4927.71	Europe	High income
Spain	1996	3.97	3.93	2.86	4871.45	Europe	High income
Spain	1997	4.57	3.95	3.08	4744.53	Europe	High income
Spain	1998	4.62	3.94	2.95	4596.36	Europe	High income
Spain	1999	4.39	4.06	2.82	4476.18	Europe	High income
Spain	2000	4.5099	3.7783	3.3266	4435.05	Europe	High income
Spain	2001	4.1842	3.8938	3.9292	4483.91	Europe	High income
Spain	2002	4.0047	3.8151	2.5879	4558.93	Europe	High income
Spain	2003	3.7997	4.0962	3.1478	4643.79	Europe	High income
Spain	2004	3.8687	4.0827	3.3652	4744.57	Europe	High income
Spain	2005	3.67	4.98	3.27	4843.11	Europe	High income
Spain	2006	3.43	5.15	3.28	4978.57	Europe	High income
Spain	2007	2.78	5.09	3.18	5163.21	Europe	High income
Spain	2008	2.44	4.92	2.88	5363.93	Europe	High income
Spain	2009	2.28	4.98	2.73	5546.45	Europe	High income
Spain	2010	2.15	4.09	2.53	5642.27	Europe	High income
Spain	2011	2.06	4.11	2.41	5659.08	Europe	High income
Spain	2012	2.13	4.12	2.18	5671.24	Europe	High income
Spain	2013	2.09	4.13	2.18	5688.35	Europe	High income
Spain	2014	1.21	4.31	2.16	5694.89	Europe	High income
Spain	2015	3.7	4.17	2.31	5685.62	Europe	High income
Spain	2016	3.86	4.31	2.46	5666.55	Europe	High income
Spain	2017	3.87	4.5	2.3	5637.16	Europe	High income
Spain	2018	3.33	4.57	2.3	5426.79	Europe	High income
Spain	2019	3.52	4.67	2.34	5007.91	Europe	High income
Sweden	1990	1.65	3.66	2.1	4960.01	Europe	High income
Sweden	1991	1.66	3.74	2.07	4955.31	Europe	High income
Sweden	1992	1.7	3.83	1.97	4949.84	Europe	High income
Sweden	1993	1.72	3.93	1.86	4945.86	Europe	High income
Sweden	1994	1.78	4.15	1.78	4944.35	Europe	High income
Sweden	1995	1.71	3.98	1.64	4946.4	Europe	High income
Sweden	1996	1.81	3.65	1.44	4952.2	Europe	High income
Sweden	1997	1.97	3.8	1.34	4960.46	Europe	High income
Sweden	1998	1.98	3.53	1.29	4970.84	Europe	High income
Sweden	1999	2	3.65	1.23	4982.25	Europe	High income
Sweden	2000	2.2	2.7	1.3	4994.01	Europe	High income
Sweden	2001	2.4	2.61	1.4	5004.83	Europe	High income
Sweden	2002	2.62	2.75	1.39	5015.03	Europe	High income
Sweden	2003	2.71	2.77	1.27	5023.18	Europe	High income
Sweden	2004	2.68	2.6	1.11	5027.8	Europe	High income
Sweden	2005	2.71	2.61	1.09	5029.18	Europe	High income
Sweden	2006	2.86	2.72	1.1	5025.38	Europe	High income
Sweden	2007	3.04	2.73	1.09	5017.06	Europe	High income
Sweden	2008	3.09	2.7	1.11	5007.74	Europe	High income
Sweden	2009	3.31	2.74	1.13	4998.03	Europe	High income
Sweden	2010	3.4	2.74	1.11	4989.15	Europe	High income
Sweden	2011	3.47	2.67	1.05	4988.28	Europe	High income
Sweden	2012	3.43	2.63	1.05	4997.06	Europe	High income
Sweden	2013	3.5	2.65	1.06	5009.23	Europe	High income
Sweden	2014	3.46	2.64	0.99	5017.86	Europe	High income
Sweden	2015	3.4	2.62	1	5017.68	Europe	High income
Sweden	2016	3.39	2.65	1	5001.87	Europe	High income
Sweden	2017	3.36	2.57	0.99	4982.42	Europe	High income
Sweden	2018	3.38	2.69	1	4969.43	Europe	High income
Sweden	2019	3.4	2.6	1	4956.75	Europe	High income
Switzerland	1990	6.5	4.09	2.17	7001.43	Europe	High income
Switzerland	1991	6.39	4.1	2.17	6963.23	Europe	High income
Switzerland	1992	6.16	3.99	1.93	6929.93	Europe	High income
Switzerland	1993	6.16	3.99	1.93	6910.16	Europe	High income
Switzerland	1994	5.96	3.77	1.95	6896.99	Europe	High income
Switzerland	1995	5.85	3.65	1.83	6890.92	Europe	High income
Switzerland	1996	5.85	3.53	1.83	6900.23	Europe	High income
Switzerland	1997	5.85	3.41	1.83	6926.2	Europe	High income
Switzerland	1998	5.72	3.53	1.7	6951.61	Europe	High income
Switzerland	1999	5.83	3.4	1.7	6967.94	Europe	High income
Switzerland	2000	5.8146	3.3919	1.9382	6982.68	Europe	High income
Switzerland	2001	5.6797	3.3837	1.9335	6998.66	Europe	High income
Switzerland	2002	5.5445	3.2544	1.9285	7007.29	Europe	High income
Switzerland	2003	5.4089	3.3655	1.9232	7015.85	Europe	High income
Switzerland	2004	5.2727	3.2355	1.9174	7032.37	Europe	High income
Switzerland	2005	5.1367	3.1059	1.7919	7058.35	Europe	High income
Switzerland	2006	5.0008	3.2148	1.9051	7124.56	Europe	High income
Switzerland	2007	5.1035	3.3232	1.899	7221.75	Europe	High income
Switzerland	2008	4.9696	3.3131	1.8932	7307.76	Europe	High income
Switzerland	2009	4.838	3.304	1.888	7379.02	Europe	High income
Switzerland	2010	4.94	3.18	1.77	7410.45	Europe	High income
Switzerland	2011	4.82	3.17	1.88	7403.5	Europe	High income
Switzerland	2012	4.7	3.17	1.88	7397.48	Europe	High income
Switzerland	2013	4.69	3.17	1.76	7382.43	Europe	High income
Switzerland	2014	4.58	3.17	1.76	7361.23	Europe	High income
Switzerland	2015	4.58	3.17	1.76	7344.5	Europe	High income
Switzerland	2016	4.34	3.05	1.76	7310.37	Europe	High income
Switzerland	2017	4.23	3.05	1.76	7284.98	Europe	High income
Switzerland	2018	4.23	3.17	1.65	7293.04	Europe	High income
Switzerland	2019	4.35	3.17	1.76	7310.57	Europe	High income
Trinidad and Tobago	1990	0.1	1.99	3.88	3442.89	South America	High income
Trinidad and Tobago	1991	0.11	2.75	3.38	3461.99	South America	High income
Trinidad and Tobago	1992	0.07	2.56	3.01	3486.72	South America	High income
Trinidad and Tobago	1993	0.04	1.88	3.25	3516.75	South America	High income
Trinidad and Tobago	1994	0.05	1.51	3.94	3551.79	South America	High income
Trinidad and Tobago	1995	0.06	0.76	3.44	3591.98	South America	High income
Trinidad and Tobago	1996	0.07	0.94	1.39	3636.93	South America	High income
Trinidad and Tobago	1997	0.05	1.55	1.7	3685.77	South America	High income
Trinidad and Tobago	1998	0.1	1.61	1.88	3734.06	South America	High income
Trinidad and Tobago	1999	0.14	1.75	1.91	3777.2	South America	High income
Trinidad and Tobago	2000	0.1838	2.1246	2.4621	3811.88	South America	High income
Trinidad and Tobago	2001	0.1748	2.0539	2.4272	3835.64	South America	High income
Trinidad and Tobago	2002	0.1679	2.5304	2.5108	3850.31	South America	High income
Trinidad and Tobago	2003	0.1767	2.575	2.6444	3859.25	South America	High income
Trinidad and Tobago	2004	0.169	2.6681	2.6404	3864.07	South America	High income
Trinidad and Tobago	2005	0.1744	2.7418	2.7216	3866.32	South America	High income
Trinidad and Tobago	2006	0.181	2.8296	2.9147	3868.67	South America	High income
Trinidad and Tobago	2007	0.1872	2.8057	2.9238	3870.79	South America	High income
Trinidad and Tobago	2008	0.2244	2.7959	2.8795	3871.96	South America	High income
Trinidad and Tobago	2009	0.1918	2.8336	2.8267	3871.48	South America	High income
Trinidad and Tobago	2010	0.1	2.9	2.71	3869.04	South America	High income
Trinidad and Tobago	2011	0.11	2.88	2.72	3871.07	South America	High income
Trinidad and Tobago	2012	0.13	2.87	2.8	3880.09	South America	High income
Trinidad and Tobago	2013	0.17	2.86	2.73	3891.77	South America	High income
Trinidad and Tobago	2014	0.24	2.81	2.74	3901.53	South America	High income
Trinidad and Tobago	2015	0.31	2.83	2.71	3904.11	South America	High income
Trinidad and Tobago	2016	0.24	2.89	2.48	3898.09	South America	High income
Trinidad and Tobago	2017	0.16	2.92	2.41	3889.38	South America	High income
Trinidad and Tobago	2018	0.18	2.92	2.49	3841.68	South America	High income
Trinidad and Tobago	2019	0.16	2.92	2.65	3825.3	South America	High income
United Arab Emirates	1990	0.1	0.67	3.29	4019.35	Asia	High income
United Arab Emirates	1991	0.1	0.66	3.15	4061.11	Asia	High income
United Arab Emirates	1992	0.14	0.77	3.05	4117.78	Asia	High income
United Arab Emirates	1993	0.18	0.77	2.72	4185.33	Asia	High income
United Arab Emirates	1994	0.16	0.72	2.64	4261.55	Asia	High income
United Arab Emirates	1995	0.11	0.65	2.56	4343.26	Asia	High income
United Arab Emirates	1996	0.17	0.99	1.51	4372.58	Asia	High income
United Arab Emirates	1997	0.24	0.83	1.83	4358.07	Asia	High income
United Arab Emirates	1998	0.21	0.62	1.71	4356.7	Asia	High income
United Arab Emirates	1999	0.22	0.77	1.84	4366.13	Asia	High income
United Arab Emirates	2000	0.074	0.544	1.0296	4382.88	Asia	High income
United Arab Emirates	2001	0.0721	0.5215	1.0191	4405.82	Asia	High income
United Arab Emirates	2002	0.0732	0.5149	0.9994	4434.5	Asia	High income
United Arab Emirates	2003	0.0688	0.4867	1.0078	4464.3	Asia	High income
United Arab Emirates	2004	0.1309	0.4513	0.9979	4487.87	Asia	High income
United Arab Emirates	2005	0.1312	0.399	2.1443	4381.74	Asia	High income
United Arab Emirates	2006	0.1243	0.3344	1.9949	4323.06	Asia	High income
United Arab Emirates	2007	0.1191	0.3	1.8546	4407.05	Asia	High income
United Arab Emirates	2008	0.1291	0.2763	1.4446	4629.42	Asia	High income
United Arab Emirates	2009	0.1176	0.2288	1.4108	4680.2	Asia	High income
United Arab Emirates	2010	0.11	0.21	1.36	4507.19	Asia	High income
United Arab Emirates	2011	0.11	0.2	1.42	4529.29	Asia	High income
United Arab Emirates	2012	0.12	0.21	1.45	4549.51	Asia	High income
United Arab Emirates	2013	0.13	0.21	1.52	4565.92	Asia	High income
United Arab Emirates	2014	0.14	0.22	1.62	4575.14	Asia	High income
United Arab Emirates	2015	0.15	0.23	1.73	4572.6	Asia	High income
United Arab Emirates	2016	0.15	0.23	1.77	4537.81	Asia	High income
United Arab Emirates	2017	0.15	0.23	1.76	4503.83	Asia	High income
United Arab Emirates	2018	0.15	0.22	1.73	4506.2	Asia	High income
United Arab Emirates	2019	0.14	0.21	1.65	4528.79	Asia	High income
United Kingdom	1990	1.8	5.62	2.16	4304.13	Europe	High income
United Kingdom	1991	1.81	5.62	2.15	4366.68	Europe	High income
United Kingdom	1992	1.81	5.47	1.93	4423.9	Europe	High income
United Kingdom	1993	1.87	5.24	1.87	4473.22	Europe	High income
United Kingdom	1994	1.96	5.09	1.84	4509.86	Europe	High income
United Kingdom	1995	2.03	5.21	1.91	4528.29	Europe	High income
United Kingdom	1996	2.09	5.29	1.75	4540.9	Europe	High income
United Kingdom	1997	2.29	5.27	1.78	4559.28	Europe	High income
United Kingdom	1998	2.4	5.37	1.75	4579.31	Europe	High income
United Kingdom	1999	2.48	5.25	1.81	4596.27	Europe	High income
United Kingdom	2000	3.2501	4.9842	1.9612	4605.33	Europe	High income
United Kingdom	2001	3.6024	5.0627	2.0276	4606.07	Europe	High income
United Kingdom	2002	3.2757	5.1161	2.3253	4602.55	Europe	High income
United Kingdom	2003	3.0483	5.1716	2.4545	4596.79	Europe	High income
United Kingdom	2004	3.3265	5.1055	2.5203	4590.94	Europe	High income
United Kingdom	2005	3.4187	4.8495	2.4566	4589.91	Europe	High income
United Kingdom	2006	3.2453	4.6866	2.2464	4613.63	Europe	High income
United Kingdom	2007	3.5102	4.4244	2.3301	4664.89	Europe	High income
United Kingdom	2008	3.4017	4.1727	2.2585	4724.68	Europe	High income
United Kingdom	2009	3.1729	3.7764	2.1206	4773.35	Europe	High income
United Kingdom	2010	3.23	3.69	2.2	4791.34	Europe	High income
United Kingdom	2011	3.22	3.58	2.12	4783.74	Europe	High income
United Kingdom	2012	3.22	3.38	2.11	4770.68	Europe	High income
United Kingdom	2013	3.28	3.3	2.04	4756.89	Europe	High income
United Kingdom	2014	3.3	3.39	2.02	4744.59	Europe	High income
United Kingdom	2015	3.39	3.41	2.08	4735.82	Europe	High income
United Kingdom	2016	3.46	3.39	2.18	4719.07	Europe	High income
United Kingdom	2017	3.52	3.42	2.26	4703.57	Europe	High income
United Kingdom	2018	3.44	3.57	2.39	4706.58	Europe	High income
United Kingdom	2019	3.3	3.53	2.35	4719.94	Europe	High income
United States	1990	1.25	5.07	2.91	5739.06	North America	High income
United States	1991	1.14	4.88	2.69	5723.17	North America	High income
United States	1992	1.14	4.88	2.69	5709.53	North America	High income
United States	1993	1.06	4.77	2.57	5700.7	North America	High income
United States	1994	1.06	4.73	2.46	5700.48	North America	High income
United States	1995	1.1	4.66	2.38	5708.73	North America	High income
United States	1996	1.14	4.66	2.38	5873.03	North America	High income
United States	1997	1.14	4.62	2.35	6243.37	North America	High income
United States	1998	1.14	4.62	2.35	6677.69	North America	High income
United States	1999	1.17	4.66	2.38	7039.68	North America	High income
United States	2000	1.1734	4.6177	2.4224	7189.4	North America	High income
United States	2001	1.1734	4.6556	2.4224	7132.24	North America	High income
United States	2002	1.2491	4.6556	2.4224	6992.37	North America	High income
United States	2003	1.2869	4.5799	2.536	6813.59	North America	High income
United States	2004	1.3248	4.5799	2.5738	6637.98	North America	High income
United States	2005	1.3626	4.542	2.6495	6507.79	North America	High income
United States	2006	1.4005	4.542	2.6874	6428.76	North America	High income
United States	2007	1.4383	4.5799	2.7252	6364.06	North America	High income
United States	2008	1.4383	4.542	2.7631	6307.32	North America	High income
United States	2009	1.4762	4.4285	2.7631	6251.28	North America	High income
United States	2010	1.45	4.3	2.81	6183.06	North America	High income
United States	2011	1.55	4.22	2.89	6062.07	North America	High income
United States	2012	1.6	4.29	2.96	5883.51	North America	High income
United States	2013	1.59	4.23	2.99	5694.86	North America	High income
United States	2014	1.63	4.13	3.03	5542	North America	High income
United States	2015	1.59	4.13	3.07	5468.41	North America	High income
United States	2016	1.67	4.09	3.14	5455.18	North America	High income
United States	2017	1.67	4.01	3.22	5453.27	North America	High income
United States	2018	1.67	3.97	3.29	5641.25	North America	High income
United States	2019	1.67	3.97	3.29	6054.44	North America	High income
Uruguay	1990	3.71	1.29	1.93	5115.16	South America	High income
Uruguay	1991	3.76	1.53	1.68	5121.59	South America	High income
Uruguay	1992	3.75	1.75	1.7	5127.58	South America	High income
Uruguay	1993	3.97	1.74	1.58	5132.63	South America	High income
Uruguay	1994	4.56	1.76	1.58	5135.73	South America	High income
Uruguay	1995	4.35	1.78	1.39	5136.61	South America	High income
Uruguay	1996	4.39	1.63	1.39	5136.06	South America	High income
Uruguay	1997	4.48	1.67	1.31	5134.6	South America	High income
Uruguay	1998	4.44	1.66	1.38	5133.64	South America	High income
Uruguay	1999	4.66	1.46	1.38	5133.54	South America	High income
Uruguay	2000	4.8783	1.3673	0.869	5137.1	South America	High income
Uruguay	2001	4.76	1.1913	0.9507	5148.17	South America	High income
Uruguay	2002	4.3295	1.0013	0.7534	5165.33	South America	High income
Uruguay	2003	3.8864	0.855	0.6546	5185.36	South America	High income
Uruguay	2004	4.0834	1.0986	0.6943	5204.47	South America	High income
Uruguay	2005	4.1769	1.3116	0.7703	5221.32	South America	High income
Uruguay	2006	4.1188	1.4441	0.888	5234.11	South America	High income
Uruguay	2007	4.0657	1.5505	0.8961	5241.8	South America	High income
Uruguay	2008	3.8595	1.7742	0.903	5246.77	South America	High income
Uruguay	2009	3.7491	1.7485	0.9559	5252.95	South America	High income
Uruguay	2010	3.62	1.79	0.58	5261.24	South America	High income
Uruguay	2011	3.47	1.95	0.61	5277.38	South America	High income
Uruguay	2012	3.95	2.02	0.59	5302.7	South America	High income
Uruguay	2013	3.83	1.97	0.62	5330.58	South America	High income
Uruguay	2014	3.23	1.94	0.97	5354.07	South America	High income
Uruguay	2015	3.07	1.97	0.96	5365.23	South America	High income
Uruguay	2016	2.95	1.73	0.85	5358.98	South America	High income
Uruguay	2017	3.01	1.96	0.79	5354.73	South America	High income
Uruguay	2018	3.5	1.98	0.73	5365.99	South America	High income
Uruguay	2019	2.86	1.86	0.71	5389.11	South America	High income
